# Supplementary material for: Deep learning predicts postsurgical recurrence of hepatocellular carcinoma from digital histopathologic images
Source: Sci Rep. 2021 Jan 21;11:2047. doi: 10.1038/s41598-021-81506-y (PMC7820423; doi:10.1038/s41598-021-81506-y)
Supplement: Supplementary file 1 — Supplementary Information 1. [file 41598_2021_81506_MOESM1_ESM.csv]

Deep learning predicts postsurgical recurrence of hepatocellular carcinoma from digital histopathologic images
Rikiya Yamashita, Jin Long, Atif Saleem, Daniel L. Rubin, Jeanne Shen
Source data for: Stanford external test set
id	event	time	risk_score	prediction	age_at_surgery	gender	hepatitis_b	hepatitis_c	alcohol	nafld	ajcc_stage	largest_tumor_size	multinodularity	histological_grade	mvi_micro	mvi_macro	surgical_margin	fibrosis_stage
1	0	1.183548673	-0.371863723	0	64	F	N	Y	N	N	1A	14	N	M	N	N	Negative	4
2	0	95.60443173	0.091579802	1	63	M	N	Y	N	N	2	37	Y	M	N	N	Negative	4
3	1	40.04339678	-0.360173255	0	57	M	N	Y	N	N	2	27	Y	P	N	N	Negative	4
4	0	20.67922543	-0.521597683	0	55	M	N	Y	N	N	1A	5	N	M	N	N	Negative	4
5	0	123.6150837	-0.177961156	0	60	F	N	Y	N	N	1A	20	N	M	Y	N	Negative	3
6	0	9.336883979	-0.406359851	0	55	M	N	Y	N	N	1B	35	N	M	N	N	Negative	4
7	1	43.33103199	-0.352876246	0	53	M	N	Y	N	N	1B	55	N	M	N	N	Negative	4
8	0	114.5740869	-0.3244901	0	31	M	Y	N	N	N	2	65	N	P	Y	N	Negative	4
9	0	0.16438176	-0.435746282	0	72	M	N	N	Y	N	2	40	Y	W	N	N	Negative	4
10	0	7.199921097	-0.36463815	0	60	M	N	Y	N	N	1B	22	N	M	N	N	Negative	4
11	0	105.7303482	-0.534965456	0	61	M	Y	Y	N	N	1A	8	N	M	N	N	Negative	4
12	1	3.649275076	0.243896395	1	35	M	Y	N	N	N	2	140	N	M	Y	N	Negative	0
13	0	101.8509386	-0.102899998	0	57	M	N	Y	N	N	1B	22	N	W	N	N	Negative	4
14	0	76.5690239	-0.420208216	0	70	M	N	Y	N	N	1B	27	N	M	N	N	Negative	4
15	1	44.41595161	-0.863921583	0	63	M	N	Y	N	N	1B	62	N	M	N	N	Negative	4
16	1	5.819114311	-0.338209152	0	53	F	Y	N	N	N	2	38	N	M	Y	N	Negative	1
17	0	99.8783575	-0.412979901	0	63	F	N	Y	N	N	1A	6	N	M	Y	N	Negative	4
18	1	37.70917579	-0.064749122	1	58	F	N	N	N	N	1B	80	N	W	N	N	Negative	0
19	0	71.27593122	-0.7106148	0	55	F	N	Y	N	N	1B	30	N	W	N	N	Negative	4
20	0	96.09757701	-0.588799238	0	56	M	Y	Y	N	N	1B	38	N	W	N	N	Negative	4
21	0	96.42634053	-0.132848918	0	56	M	N	Y	N	N	1B	27	N	W	N	N	Negative	0
22	0	94.48663576	-0.196312219	0	54	M	N	N	Y	N	2	10	Y	M	N	N	Negative	4
23	0	90.37709176	-0.410568148	0	73	M	Y	N	N	N	1B	109	N	W	N	N	Negative	0
24	1	16.07653615	-0.214047983	0	53	F	N	Y	N	N	1B	46	N	M	N	N	Negative	4
25	0	0.821908801	-0.444678396	0	86	F	N	Y	N	N	2	38	Y	M	N	N	Negative	4
26	0	21.82989775	-0.145683736	0	59	M	N	Y	N	N	1B	45	N	M	N	N	Negative	2
27	1	5.687608903	-0.387741804	0	77	M	N	N	N	N	1B	40	N	M	N	N	Negative	3
28	1	5.556103495	-0.386784673	0	57	M	N	Y	N	N	2	20	Y	W	N	N	Negative	3
29	0	9.83002926	-0.273939967	0	72	M	Y	N	N	N	1B	24	N	M	N	N	Negative	4
30	0	86.95795115	-0.331792533	0	53	M	N	Y	N	N	2	12	Y	M	N	N	Negative	4
31	1	5.030081862	-0.580871999	0	72	M	Y	N	N	N	1A	19	N	M	N	N	Negative	4
32	1	19.2655423	-0.234711051	0	75	M	N	N	N	Y	1B	29	N	M	N	N	Negative	4
33	1	32.90922839	-0.286477685	0	69	M	N	N	N	N	1B	57	N	W	N	N	Negative	3
34	1	38.46533189	-0.337197274	0	74	M	N	Y	N	N	1A	19	N	W	N	N	Negative	1
35	0	91.26475326	-0.325851709	0	55	M	N	Y	N	N	2	22	Y	M	N	N	Negative	4
36	0	91.16612421	-0.289785981	0	74	M	N	N	N	N	2	70	N	P	Y	N	Negative	0
37	1	10.25742184	-0.361981809	0	64	M	N	Y	N	N	2	45	Y	P	N	N	Negative	4
38	0	86.76069303	-0.206113189	0	62	M	N	Y	N	N	1A	18	N	M	Y	N	Negative	4
39	1	2.794489923	0.043403301	1	75	F	Y	Y	N	N	2	55	N	P	Y	N	Negative	2
40	0	1.742446658	-0.231601521	0	65	M	N	N	N	N	1B	250	N	M	N	N	Negative	0
41	0	65.85133314	-0.360437572	0	52	M	N	Y	N	N	2	30	Y	P	N	N	Negative	4
42	0	49.215899	-0.217232764	0	63	M	N	Y	Y	N	3A	68	Y	M	N	N	Negative	4
43	1	49.74192064	-0.301053852	0	52	M	N	Y	N	N	2	50	Y	M	N	N	Negative	4
44	0	8.975244107	-0.533179939	0	58	M	N	Y	N	N	2	20	Y	M	N	N	Negative	4
45	0	1.742446658	-0.871874392	0	62	M	N	Y	N	N	3A	90	Y	P	Y	Y	Negative	2
46	0	57.86237959	-0.533573389	0	51	M	N	Y	N	N	1A	14	N	W	N	N	Negative	4
47	1	79.46214288	-0.118674189	0	47	M	Y	N	N	N	1B	35	N	M	N	N	Negative	0
48	1	4.536936582	-0.23336634	0	63	M	N	Y	N	N	2	45	Y	W	Y	N	Negative	4
49	1	83.60456324	-0.246644676	0	56	M	N	N	N	Y	1A	8	N	W	N	N	Negative	4
50	0	84.68948285	-0.317552209	0	78	M	Y	N	N	N	1A	14	N	P	N	N	Negative	2
51	1	63.87875201	-0.186561853	0	68	F	Y	N	N	N	1B	38	N	P	N	N	Negative	4
52	1	59.76920801	-0.188439772	0	69	M	Y	N	N	N	1B	38	N	W	N	N	Negative	1
53	0	22.06003222	-0.389627188	0	51	M	N	N	N	Y	2	30	Y	M	N	N	Negative	4
54	0	33.8626426	-0.350135207	0	66	F	N	N	N	N	1B	30	N	M	N	N	Negative	4
55	0	0.723279745	-0.09825635	0	37	F	Y	N	N	N	1A	18	N	P	Y	N	Negative	2
56	1	39.02422987	-0.338755488	0	74	M	N	N	N	Y	2	35	N	W	Y	N	Negative	4
57	1	61.57740737	-0.070548981	1	70	F	N	N	N	N	1B	76	N	P	N	N	Negative	2
58	0	79.85665911	-0.48422727	0	58	M	N	Y	N	N	1A	5	N	W	N	N	Negative	4
59	0	10.35605089	-0.207277253	0	74	M	Y	N	N	N	3B	150	N	M	Y	NA	Negative	0
60	0	14.62997666	-0.60455215	0	68	M	N	Y	N	N	1A	15	N	P	Y	N	Negative	4
61	1	3.583522372	0.028910615	1	64	F	Y	N	N	N	1B	55	N	M	N	N	Negative	3
62	1	34.25715883	-0.474384815	0	70	M	N	Y	N	N	2	18	Y	M	Y	N	Negative	1
63	0	78.60735773	-0.182171091	0	50	M	Y	N	N	N	1B	45	N	M	N	N	Negative	4
64	1	1.906828418	-0.083799817	1	74	M	N	N	N	N	3A	65	Y	P	Y	N	Negative	0
65	0	6.706775816	-0.562184215	0	67	M	Y	N	N	N	3A	55	Y	M	N	N	Negative	0
66	0	47.5720814	-0.738298595	0	61	F	N	Y	N	N	1B	42	N	M	N	N	Negative	4
67	1	16.89844495	-0.07793317	1	27	M	N	N	N	N	4A	111	N	W	Y	N	Negative	0
68	0	21.50113423	-0.193265453	0	73	M	N	Y	N	N	1B	35	N	W	N	N	Negative	0
69	0	1.808199362	-0.484398484	0	62	M	Y	N	N	N	1B	100	N	P	N	N	Negative	4
70	1	41.62146168	-0.010243225	1	54	M	N	Y	N	N	2	20	Y	W	N	N	Negative	3
71	1	47.86796857	0.002347104	1	57	M	Y	N	N	N	1B	40	N	W	N	N	Negative	0
72	1	39.35299339	-0.460913301	0	81	M	N	N	N	Y	3A	94	Y	M	Y	N	Negative	1
73	0	34.42154059	-0.314377189	0	51	M	Y	N	N	N	1A	20	N	M	Y	N	Negative	4
74	0	66.64036559	-0.235767215	0	60	M	N	Y	N	N	2	10	Y	M	N	N	Negative	4
75	0	7.627313673	-0.286120653	0	52	M	N	Y	N	N	2	23	Y	M	N	N	Negative	2
76	0	0.558897985	-0.376736343	0	74	F	N	N	N	N	1B	60	N	W	N	N	Negative	4
77	0	68.547194	-0.476479977	0	49	M	Y	N	N	N	1A	12	N	W	N	N	Negative	4
78	0	14.72860571	-0.396856487	0	72	F	N	N	N	N	1A	11	N	M	N	N	Negative	4
79	0	9.304007627	-0.237873733	0	62	M	N	Y	Y	N	2	22	Y	W	N	N	Negative	4
80	1	4.010914949	0.020087089	1	64	M	N	Y	N	N	3A	95	Y	P	Y	N	Negative	1
81	0	61.9719236	-0.669414341	0	62	M	Y	N	N	N	1B	50	N	M	N	N	Negative	0
82	0	2.662984515	-0.097255364	1	67	M	N	Y	N	N	2	15	Y	W	N	N	Negative	4
83	0	53.81858829	-0.182571709	0	65	M	N	N	N	N	2	41	N	W	Y	N	Negative	0
84	0	59.86783706	-0.367007226	0	50	M	N	Y	N	N	2	22	Y	P	N	N	Negative	4
85	1	22.09290857	-0.527952135	0	63	M	N	Y	N	N	1B	60	N	M	N	N	Negative	4
86	0	53.52270112	-0.544345081	0	56	M	N	Y	N	N	1A	15	N	M	N	N	Negative	4
87	0	49.93917875	-0.728618085	0	78	M	N	Y	N	N	3B	29	N	M	N	N	Negative	4
88	0	54.70624979	-0.502515852	0	81	M	N	N	N	N	2	21	Y	W	Y	N	Negative	0
89	1	5.260216326	-0.269925267	0	64	M	N	Y	N	N	2	45	Y	M	Y	N	Negative	0
90	0	52.3720288	-0.356922597	0	65	M	N	N	N	N	1B	45	N	W	N	N	Negative	0
91	0	59.47332084	-0.158634156	0	52	M	Y	N	N	N	2	110	N	M	Y	N	Negative	0
92	0	14.36696584	-0.853445947	0	71	M	Y	N	N	N	1B	40	N	W	N	N	Negative	0
93	0	48.22960844	-0.479281783	0	64	F	N	Y	Y	N	2	8	Y	W	N	N	Negative	4
94	0	1.347930434	-0.296645015	0	57	M	N	Y	N	N	1B	24	N	M	N	N	Positive	4
95	1	29.22707696	-0.339724779	0	62	M	Y	N	N	N	2	45	N	W	Y	N	Negative	2
96	1	2.991748036	-0.799980402	0	46	F	N	N	N	N	1B	180	N	U	N	N	Negative	0
97	0	51.15560377	-0.390702486	0	63	M	N	Y	N	N	1A	5	N	M	N	N	Negative	4
98	1	40.93105829	0.128998742	1	59	M	N	Y	N	N	2	25	N	M	Y	N	Negative	4
99	0	53.58845383	-0.360292524	0	62	F	N	Y	N	N	1A	6	N	W	N	N	Negative	4
100	0	52.20764704	-0.695856154	0	62	M	N	Y	N	N	1A	3	N	M	N	N	Negative	4
101	0	49.47890982	-0.328549266	0	67	M	N	N	N	N	2	35	Y	M	N	N	Negative	4
102	0	46.22415097	-0.61550355	0	60	M	N	Y	N	N	2	45	Y	W	N	N	Negative	4
103	1	0.230134464	-0.208619043	0	56	M	N	Y	N	N	3B	60	N	M	Y	Y	Positive	4
104	1	11.86836309	-0.102760002	0	69	M	N	N	N	N	2	60	N	M	Y	N	Negative	0
105	0	50.43232403	-0.541546106	0	64	M	N	Y	N	N	3B	20	N	M	Y	Y	Negative	4
106	1	5.128710918	0.142632306	1	53	M	N	N	Y	N	3B	160	N	P	Y	Y	Negative	0
107	0	49.70904428	-0.660337389	0	66	M	N	Y	N	N	2	2	Y	M	N	N	Negative	4
108	1	24.75589309	-0.407791048	0	63	M	N	Y	N	N	2	3	Y	M	N	N	Negative	4
109	1	48.29536115	-0.119119398	0	78	F	N	N	N	Y	1B	30	N	W	N	N	Negative	0
110	0	9.008120459	-0.408376873	0	64	M	N	Y	N	N	2	5	Y	M	N	N	Negative	4
111	1	5.720485255	0.179953218	1	73	M	N	Y	N	N	1B	50	N	W	N	N	Negative	4
112	0	18.83814972	-0.240663126	0	57	M	Y	N	N	N	1B	35	N	W	N	N	Negative	0
113	0	0.230134464	-0.086940601	1	50	M	N	Y	N	N	1A	20	N	M	N	N	Negative	1
114	0	46.65154354	-0.56339258	0	69	M	N	N	Y	N	1A	3	N	M	N	N	Negative	4
115	1	9.731400204	-0.335190207	0	68	M	N	Y	N	N	3A	55	Y	P	N	N	Negative	2
116	0	46.52003814	-0.45901683	0	57	M	N	Y	N	N	1A	13	N	W	N	N	Negative	4
117	0	45.36936582	-0.151202023	0	63	F	N	Y	N	N	2	25	Y	W	N	N	Negative	4
118	1	7.462931913	-0.093395025	1	59	M	N	N	N	N	2	240	N	M	Y	N	Negative	1
119	0	49.74192064	-0.162661433	0	63	M	N	Y	N	N	2	45	Y	P	N	N	Negative	4
120	0	50.16931321	-0.321714908	0	60	M	Y	N	N	N	1B	26	N	M	N	N	Negative	3
121	0	18.5093862	-0.239333272	0	47	M	N	Y	Y	N	1A	13	N	W	N	N	Negative	4
122	0	44.84334418	-0.356861502	0	67	F	Y	N	N	N	1B	110	N	W	N	N	Negative	0
123	0	48.3282375	0.263236821	1	66	M	N	N	Y	N	1B	140	N	M	N	N	Negative	2
124	1	2.367097347	0.101751894	1	11	M	Y	N	N	N	3A	82	Y	P	Y	Y	Negative	0
125	0	35.4407075	-0.341408372	0	74	M	N	N	N	Y	1B	65	N	W	N	N	Negative	4
126	0	0.624650689	-0.361459702	0	69	F	N	N	N	Y	2	35	N	W	Y	N	Negative	4
127	1	4.536936582	-0.30540961	0	69	M	N	Y	N	N	3A	63	Y	M	Y	N	Negative	2
128	0	7.988953546	-0.265930086	0	68	M	N	N	N	Y	1B	25	N	M	N	N	Negative	4
129	0	0.098629056	-0.139626175	0	40	M	Y	N	N	N	1A	20	N	M	N	N	Negative	2
130	0	37.34753592	0.073516399	1	58	F	N	Y	N	N	1B	22	N	M	N	N	Negative	4
131	0	43.10089752	-0.373434335	0	71	M	N	N	N	N	2	16	Y	M	N	N	Negative	4
132	0	2.695860867	-0.528808117	0	63	M	Y	N	N	N	3B	45	Y	M	Y	NA	Positive	4
133	0	40.43791301	-0.369632304	0	81	F	N	Y	N	N	1A	20	N	M	N	N	Negative	3
134	0	41.55570898	-0.518595934	0	68	F	N	Y	N	N	1A	5	N	W	N	N	Negative	4
135	0	36.1968636	-0.267953485	0	62	M	N	Y	N	N	1B	45	N	P	N	N	Negative	4
136	0	43.19952658	-0.424077272	0	61	M	Y	N	N	N	1B	30	N	M	N	N	Negative	4
137	1	18.5093862	0.127080098	1	65	M	N	Y	N	N	2	53	N	M	Y	N	Negative	4
138	0	44.81046783	-0.598281682	0	69	M	Y	N	N	N	1A	20	N	M	N	N	Negative	2
139	0	39.28724069	-0.618223906	0	61	F	N	Y	N	N	1A	11	N	W	N	N	Negative	4
140	1	15.3532564	-0.337912172	0	75	M	N	N	N	Y	2	100	N	M	Y	N	Negative	2
141	0	36.59137982	-0.135849699	0	79	F	N	Y	N	N	1B	25	N	P	N	N	Negative	2
142	0	11.50672321	-0.503808022	0	64	M	N	Y	Y	N	1A	12	N	W	N	N	Negative	4
143	1	20.18608015	-0.12240196	0	72	M	N	Y	N	N	2	70	N	M	Y	N	Negative	1
144	0	40.04339678	-0.303262889	0	65	M	N	Y	N	N	1A	8	N	M	N	N	Negative	3
145	1	29.39145872	-0.12019708	0	73	M	N	N	N	Y	1B	42	N	M	N	N	Negative	0
146	0	41.02968735	-0.09532503	1	70	M	N	Y	N	N	1B	50	N	M	N	N	Negative	1
147	0	30.18049117	-0.107815057	0	81	F	N	Y	N	N	1B	70	N	M	N	N	Negative	3
148	0	40.79955288	-0.387735784	0	65	M	Y	N	N	N	1A	10	N	M	N	N	Negative	0
149	0	3.945162245	-0.161734626	0	83	M	N	N	N	N	2	39	N	M	Y	N	Negative	0
150	1	4.536936582	-0.250019163	0	63	M	N	N	N	N	2	40	N	P	Y	N	Negative	0
151	0	7.232797449	-0.268387318	0	64	M	N	N	N	Y	2	25	N	W	Y	N	Negative	4
152	1	25.0189039	-0.491452247	0	68	M	N	Y	N	N	2	11	Y	M	N	N	Negative	4
153	0	18.64089161	0.059202183	1	59	F	N	N	N	N	3A	67	Y	M	N	N	Positive	4
154	0	35.14482033	0.044937409	1	67	F	N	Y	N	N	1B	37	N	M	N	N	Negative	4
155	1	9.073873163	0.178377688	1	77	M	Y	N	N	N	1B	70	N	M	N	N	Negative	0
156	0	33.23799191	-0.367860287	0	67	M	N	N	Y	N	2	15	Y	W	N	N	Negative	4
157	0	15.58339087	-0.495594591	0	71	M	N	Y	N	N	1A	15	N	M	N	N	Negative	4
158	0	12.46013742	-0.516599834	0	59	M	Y	N	N	N	1A	15	N	W	N	N	Negative	4
159	1	3.156129796	-0.138573319	0	60	M	Y	N	N	N	4A	43	N	M	Y	Y	Positive	4
160	0	36.1968636	-0.63785094	0	70	M	Y	N	N	N	1A	4	N	M	N	N	Negative	4
161	0	14.36696584	-0.227912605	0	66	M	N	Y	N	N	1B	50	N	M	N	N	Negative	1
162	0	28.10928099	-0.286718279	0	50	M	Y	N	Y	N	1A	18	N	W	N	N	Negative	4
163	0	21.63263964	-0.662507117	0	54	M	N	Y	N	N	2	35	Y	P	N	N	NA	4
164	0	30.73938916	0.060169384	1	69	M	N	N	N	N	2	75	N	M	Y	N	Negative	3
165	0	12.88753	-0.693493366	0	59	M	N	Y	Y	N	1A	20	N	M	N	N	Negative	4
166	0	18.83814972	-0.531054437	0	68	M	N	N	Y	N	2	15	Y	W	Y	Y	Negative	4
167	0	28.9311898	0.052553624	1	53	M	N	Y	N	N	1B	32	N	M	N	N	Negative	4
168	1	6.673899464	0.300547361	1	56	M	N	Y	N	N	2	75	N	M	Y	N	Negative	1
169	0	33.07361015	-0.198704109	0	65	M	N	Y	N	Y	1B	100	N	W	N	N	Negative	3
170	0	32.31745406	-0.462866366	0	65	F	Y	N	N	N	1A	2.5	N	W	N	N	Negative	4
171	0	24.42712957	-0.60752362	0	65	F	N	N	N	Y	1A	6	N	W	N	N	Negative	4
172	1	2.794489923	-0.09741576	1	77	M	N	Y	N	N	1B	40	N	M	N	N	Negative	4
173	0	23.70384982	-0.14516373	0	44	F	Y	N	N	N	1B	26	N	W	N	N	Negative	4
174	1	9.50126574	-0.299366474	0	77	M	Y	N	N	N	2	40	N	M	Y	N	Negative	1
175	1	15.55051451	-0.264902949	0	55	F	Y	N	N	N	2	32	Y	W	N	N	Negative	0
176	0	27.02436138	-0.247164845	0	57	F	N	Y	N	N	2	2	Y	M	N	N	Negative	4
177	1	0.493145281	-0.123459265	0	71	F	Y	N	N	N	3A	70	Y	P	Y	N	Negative	0
178	0	30.73938916	0.008131158	1	65	M	N	Y	N	N	2	35	Y	M	N	N	Negative	3
179	0	0.16438176	-0.163733289	0	72	M	N	N	N	N	1B	60	N	M	N	N	Negative	0
180	0	26.39971069	-0.560071707	0	55	M	Y	N	N	N	2	15	Y	W	N	N	Negative	4
181	0	22.02715587	-0.710465014	0	64	M	N	Y	N	N	1A	16	N	W	N	N	Negative	4
182	1	17.16145576	-0.201681823	0	67	M	Y	Y	N	N	2	22	N	W	Y	N	Negative	4
183	0	20.9751126	-0.185102791	0	60	M	N	Y	N	N	1B	23	N	W	N	N	Negative	4
184	1	9.50126574	-0.125553653	0	79	M	N	Y	N	N	2	21	N	M	Y	N	Negative	4
185	0	22.75043561	-0.147766307	0	63	M	N	N	Y	N	2	12	Y	M	N	N	Negative	4
186	0	26.39971069	-0.358380228	0	65	M	N	Y	N	N	2	9	Y	M	N	N	Negative	4
187	0	23.07919913	-0.212275863	0	56	M	N	Y	N	N	1A	10	N	M	N	N	Negative	4
188	0	1.28217773	-0.024463659	1	69	M	N	N	Y	N	1B	35	N	M	N	N	Negative	4
189	0	23.14495184	-0.193380311	0	74	M	N	N	N	N	1B	120	N	W	N	N	Negative	0
190	1	5.424598087	0.125904202	1	63	F	N	N	N	N	3B	227	N	P	Y	Y	Negative	0
191	0	18.83814972	-0.704580486	0	59	M	Y	N	N	N	2	45	Y	M	Y	N	Negative	4
192	0	25.8408127	-0.247640476	0	71	M	Y	N	N	N	1B	25	N	M	N	N	Negative	0
193	0	23.86823158	-0.690279901	0	68	M	N	N	Y	N	1A	18	N	W	N	N	Negative	4
194	0	21.53401059	-0.448647887	0	64	M	Y	N	N	N	2	5	Y	W	N	N	Negative	4
195	0	13.93957326	-0.366703272	0	65	F	Y	N	N	N	1B	21	N	M	N	N	Negative	4
196	0	9.271131275	-0.334990114	0	65	M	N	Y	N	N	1B	33	N	M	N	N	Negative	4
197	0	0.624650689	-0.125652075	0	65	M	N	Y	N	N	1B	26	N	W	N	N	Negative	4
198	0	19.66005852	-1.115630388	0	55	F	N	Y	N	N	1A	15	N	W	N	N	Negative	4
