# Supplementary material for: Deep learning predicts postsurgical recurrence of hepatocellular carcinoma from digital histopathologic images
Source: Sci Rep. 2021 Jan 21;11:2047. doi: 10.1038/s41598-021-81506-y (PMC7820423; doi:10.1038/s41598-021-81506-y)
Supplement: Supplementary file 2 — Supplementary Information 2. [file 41598_2021_81506_MOESM2_ESM.csv]

Deep learning predicts postsurgical recurrence of hepatocellular carcinoma from digital histopathologic images
Rikiya Yamashita, Jin Long, Atif Saleem, Daniel L. Rubin, Jeanne Shen
Source data for: TCGA development dataset
id	event	time	age_at_surgery	gender	hepatitis_b	hepatitis_c	alcohol	nafld	ajcc_stage	largest_tumor_size	multinodularity	histological_grade	mvi_micro	mvi_macro	surgical_margin	fibrosis_stage	institution
TCGA-2Y-A9GS	1	3.353387908	58	MALE	No	No	Yes	No	2	60	N	M	Y	N	Negative	4	TCGA-2Y
TCGA-2Y-A9GU	0	63.74724661	55	FEMALE	No	No	No	No	1B	110	N	M	N	N	Negative	0	TCGA-2Y
TCGA-2Y-A9GV	1	57.36923431	54	FEMALE	No	No	Yes	No	1B	65	N	W	N	N	Negative	0	TCGA-2Y
TCGA-2Y-A9GW	1	40.40503666	64	MALE	No	No	Yes	No	1B	45	N	M	N	N	Negative	4	TCGA-2Y
TCGA-2Y-A9GX	1	70.1252589	68	MALE	No	No	Yes	No	1B	40	N	M	N	N	Positive	3	TCGA-2Y
TCGA-2Y-A9GY	1	20.94223625	64	FEMALE	No	No	No	No	3A	125	Y	P	N	Y	Negative	0	TCGA-2Y
TCGA-2Y-A9GZ	1	23.63809712	82	FEMALE	No	No	No	No	1B	80	N	M	Y	N	Negative	0	TCGA-2Y
TCGA-2Y-A9H0	0	120.8205937	49	MALE	Yes	Yes	Yes	No	2	80	N	W	N	Y	Negative	NA	TCGA-2Y
TCGA-2Y-A9H1	1	10.553309	58	MALE	No	Yes	Yes	No	1B	31	N	M	N	N	Negative	1	TCGA-2Y
TCGA-2Y-A9H2	0	56.90896538	64	FEMALE	No	No	Yes	No	1B	34	N	P	N	N	Negative	NA	TCGA-2Y
TCGA-2Y-A9H3	1	0.723279745	45	MALE	No	No	Yes	Yes	2	59	N	W	Y	N	Negative	0	TCGA-2Y
TCGA-2Y-A9H4	0	47.73646316	68	MALE	Yes	No	Yes	No	1B	33	N	M	N	N	Negative	0	TCGA-2Y
TCGA-2Y-A9H5	1	8.482098826	59	FEMALE	No	Yes	Yes	No	1B	90	N	W	N	N	Negative	2	TCGA-2Y
TCGA-2Y-A9H6	0	11.73685768	68	FEMALE	No	No	Yes	No	2	73	N	M	Y	N	Negative	1	TCGA-2Y
TCGA-2Y-A9H7	1	36.72288523	81	FEMALE	No	No	No	No	1B	25	N	M	N	N	Negative	4	TCGA-2Y
TCGA-2Y-A9H9	1	1.93970477	70	MALE	No	Yes	Yes	No	2	40	N	W	Y	N	Negative	NA	TCGA-2Y
TCGA-2Y-A9HA	1	1.183548673	70	MALE	No	Yes	Yes	No	2	17	Y	M	N	N	Negative	3	TCGA-2Y
TCGA-5C-A9VG	0	10.78344347	58	MALE	No	No	No	No	2	200	N	M	Y	N	Negative	NA	TCGA-5C
TCGA-5C-A9VH	0	10.58618536	70	MALE	No	No	No	No	1B	65	N	M	N	N	NA	0	TCGA-5C
TCGA-5R-AA1C	0	17.09570306	57	MALE	No	No	No	No	2	150	N	M	Y	N	Negative	1	TCGA-5R
TCGA-5R-AAAM	0	1.512312194	65	FEMALE	No	No	No	No	2	32	Y	M	Y	N	Negative	4	TCGA-5R
TCGA-BC-4072	1	15.61626722	74	FEMALE	No	No	No	No	3A	56	Y	P	N	N	Positive	NA	TCGA-BC
TCGA-BC-4073	0	27.91202288	73	MALE	No	No	No	No	3B	35	Y	P	Y	Y	Positive	2	TCGA-BC
TCGA-BC-A10R	1	6.542394056	66	FEMALE	No	No	No	No	3A	72	Y	M	Y	N	Negative	0	TCGA-BC
TCGA-BC-A10S	1	37.15027781	81	MALE	No	No	Yes	No	1B	80	N	W	Y	N	Negative	0	TCGA-BC
TCGA-BC-A10W	1	2.991748036	50	MALE	Yes	No	No	No	3B	116	Y	P	Y	N	Positive	3	TCGA-BC
TCGA-BC-A10X	0	25.31479107	52	FEMALE	No	No	No	No	3B	120	Y	M	Y	Y	Negative	3	TCGA-BC
TCGA-BC-A10Y	1	13.15054082	76	MALE	No	No	Yes	No	3B	135	N	P	Y	Y	Negative	0	TCGA-BC
TCGA-BC-A10Z	0	1.117795969	62	FEMALE	No	No	No	No	1B	120	N	M	N	N	Positive	0	TCGA-BC
TCGA-BC-A216	0	44.41595161	62	FEMALE	No	No	No	No	3A	75	Y	M	N	N	Positive	0	TCGA-BC
TCGA-BC-A217	0	45.9282638	75	FEMALE	No	No	Yes	No	2	74	N	M	Y	N	Negative	0	TCGA-BC
TCGA-BC-A3KF	0	0.263010816	66	FEMALE	No	No	No	No	2	100	N	M	Y	N	Negative	0	TCGA-BC
TCGA-BC-A3KG	1	6.871157576	68	FEMALE	No	No	Yes	No	1B	36	N	W	N	N	Negative	0	TCGA-BC
TCGA-BC-A5W4	1	12.62451918	69	MALE	No	No	Yes	No	2	88	N	M	Y	N	Positive	4	TCGA-BC
TCGA-BC-A69H	0	14.59710031	64	MALE	No	No	Yes	No	2	110	N	P	Y	N	Negative	3	TCGA-BC
TCGA-BC-A69I	0	12.72314824	69	MALE	No	No	No	No	1B	70	N	W	N	N	Negative	1	TCGA-BC
TCGA-BC-A8YO	1	7.232797449	66	FEMALE	No	No	Yes	No	3B	110	Y	M	N	Y	Negative	2	TCGA-BC
TCGA-BW-A5NO	0	0.657527041	50	MALE	No	Yes	No	No	3A	80	Y	M	Y	N	Negative	3	TCGA-BW
TCGA-BW-A5NP	1	3.353387908	26	FEMALE	Yes	No	No	No	4B	150	N	P	Y	N	Negative	3	TCGA-BW
TCGA-BW-A5NQ	0	0	63	MALE	No	No	Yes	No	1B	70	N	P	N	N	Negative	4	TCGA-BW
TCGA-CC-5258	0	4.241049413	48	MALE	NA	NA	NA	NA	2	40	N	P	N	N	NA	NA	TCGA-CC
TCGA-CC-5259	1	5.917743367	60	FEMALE	No	No	No	No	3B	120	N	M	N	N	NA	NA	TCGA-CC
TCGA-CC-5261	0	3.189006148	44	MALE	NA	NA	NA	NA	2	50	N	M	N	N	NA	NA	TCGA-CC
TCGA-CC-5262	0	3.38626426	67	MALE	No	No	No	No	3B	120	N	M	N	N	NA	NA	TCGA-CC
TCGA-CC-5263	0	4.241049413	35	MALE	No	No	No	No	2	15	Y	M	N	N	NA	NA	TCGA-CC
TCGA-CC-A1HT	0	3.320511556	50	MALE	No	No	No	No	3A	60	Y	P	N	N	NA	NA	TCGA-CC
TCGA-CC-A3M9	1	7.199921097	45	MALE	No	No	Yes	No	3A	50	Y	P	N	N	NA	NA	TCGA-CC
TCGA-CC-A3MA	1	8.580727882	61	MALE	No	No	Yes	No	2	25	Y	M	N	N	NA	NA	TCGA-CC
TCGA-CC-A3MB	1	8.54785153	36	MALE	No	No	No	No	3A	110	Y	M	N	N	NA	NA	TCGA-CC
TCGA-CC-A3MC	1	9.764276556	54	MALE	No	No	Yes	No	3A	70	Y	M	N	N	NA	NA	TCGA-CC
TCGA-CC-A5UC	1	10.25742184	63	MALE	No	No	Yes	No	3A	80	Y	P	N	N	NA	NA	TCGA-CC
TCGA-CC-A5UD	1	5.983496071	45	MALE	No	No	Yes	No	3A	80	Y	M	N	N	NA	NA	TCGA-CC
TCGA-CC-A7IE	1	5.556103495	57	MALE	No	No	Yes	No	3A	60	Y	M	N	N	NA	NA	TCGA-CC
TCGA-CC-A7IF	1	8.350593418	59	MALE	No	No	Yes	No	3A	80	Y	W	N	N	NA	NA	TCGA-CC
TCGA-CC-A7IG	1	6.410888648	47	MALE	No	No	Yes	No	2	50	Y	M	N	N	NA	NA	TCGA-CC
TCGA-CC-A7IH	0	11.99986849	58	MALE	No	No	Yes	No	3A	80	Y	W	N	N	NA	NA	TCGA-CC
TCGA-CC-A7II	1	9.139625867	54	MALE	No	No	Yes	No	3A	100	Y	P	N	N	NA	NA	TCGA-CC
TCGA-CC-A7IJ	0	12.55876648	56	MALE	No	No	Yes	No	2	70	Y	P	N	N	NA	NA	TCGA-CC
TCGA-CC-A7IK	1	4.931452806	59	MALE	No	No	Yes	No	3A	100	Y	P	N	N	NA	NA	TCGA-CC
TCGA-CC-A7IL	1	5.884867015	61	MALE	No	No	Yes	No	3A	60	Y	W	N	N	NA	NA	TCGA-CC
TCGA-CC-A8HS	1	6.60814676	18	MALE	No	No	No	No	4A	60	Y	W	N	N	NA	NA	TCGA-CC
TCGA-CC-A8HT	1	2.728737219	74	MALE	No	No	Yes	No	3A	80	Y	M	N	N	NA	NA	TCGA-CC
TCGA-CC-A8HU	1	9.895781964	39	FEMALE	No	No	No	No	3A	150	Y	P	N	N	NA	NA	TCGA-CC
TCGA-CC-A9FU	0	0	52	FEMALE	Yes	No	No	No	3A	75	Y	M	N	N	NA	NA	TCGA-CC
TCGA-CC-A9FV	0	0	57	MALE	No	No	Yes	No	3A	75	Y	M	N	N	NA	NA	TCGA-CC
TCGA-CC-A9FW	1	5.030081862	68	MALE	No	No	Yes	No	3A	80	Y	M	N	N	NA	NA	TCGA-CC
TCGA-DD-A113	1	55.10076602	55	FEMALE	No	No	No	No	2	48	N	P	Y	N	Negative	0	TCGA-DD
TCGA-DD-A114	0	37.77492849	42	MALE	No	Yes	No	No	2	31	N	P	Y	N	Negative	2	TCGA-DD
TCGA-DD-A115	1	15.41900911	53	MALE	No	No	Yes	No	3A	110	Y	M	N	N	Negative	0	TCGA-DD
TCGA-DD-A116	1	27.22161949	68	MALE	Yes	No	No	No	2	70	N	P	N	Y	Negative	4	TCGA-DD
TCGA-DD-A118	1	21.63263964	77	FEMALE	NA	NA	NA	NA	1B	125	N	M	N	N	Negative	0	TCGA-DD
TCGA-DD-A11B	0	0.460268929	73	MALE	No	No	No	Yes	1B	48	N	M	N	N	Negative	4	TCGA-DD
TCGA-DD-A11C	0	21.76414505	69	MALE	NA	NA	NA	NA	1B	220	N	P	N	N	Negative	0	TCGA-DD
TCGA-DD-A11D	1	16.37242332	57	FEMALE	No	No	No	Yes	1B	44	N	M	N	N	Negative	4	TCGA-DD
TCGA-DD-A1E9	1	23.67097347	70	MALE	No	No	Yes	No	1B	42	N	M	N	N	Negative	4	TCGA-DD
TCGA-DD-A1EA	1	24.78876944	68	MALE	Yes	No	No	No	2	40	N	M	Y	N	Negative	2	TCGA-DD
TCGA-DD-A1EB	1	16.60255778	72	FEMALE	No	No	No	No	1B	120	N	M	N	N	Negative	NA	TCGA-DD
TCGA-DD-A1EE	1	1.44655949	73	MALE	No	Yes	No	No	3A	97	Y	P	N	N	Negative	4	TCGA-DD
TCGA-DD-A1EJ	1	8.646480587	71	FEMALE	No	No	No	No	1B	142	N	M	N	N	Negative	0	TCGA-DD
TCGA-DD-A1EK	1	5.490350791	64	FEMALE	No	No	No	No	3A	145	Y	M	N	N	Negative	0	TCGA-DD
TCGA-DD-A1EL	1	13.6436861	23	MALE	Yes	No	No	No	3A	75	Y	P	N	N	Negative	0	TCGA-DD
TCGA-DD-A39V	1	14.95874018	77	MALE	No	No	No	No	2	46	Y	P	N	N	Negative	0	TCGA-DD
TCGA-DD-A39W	0	27.18874314	29	FEMALE	No	No	No	No	NA	130	N	M	NA	NA	Negative	0	TCGA-DD
TCGA-DD-A39X	1	33.92839531	78	FEMALE	No	No	No	No	1B	65	N	M	N	N	Negative	0	TCGA-DD
TCGA-DD-A39Z	0	19.75868758	43	FEMALE	No	No	Yes	No	NA	105	N	M	NA	NA	Negative	0	TCGA-DD
TCGA-DD-A3A0	1	11.80261038	70	MALE	No	No	No	No	1B	80	N	M	N	N	Negative	0	TCGA-DD
TCGA-DD-A3A1	0	7.660190025	65	MALE	No	No	No	No	3A	160	Y	M	Y	N	Negative	0	TCGA-DD
TCGA-DD-A3A2	0	70.0595062	76	FEMALE	No	No	No	No	1B	120	N	W	N	N	Negative	NA	TCGA-DD
TCGA-DD-A3A3	0	17.58884834	45	MALE	No	No	No	No	3B	190	N	M	N	Y	Negative	NA	TCGA-DD
TCGA-DD-A3A4	1	2.860242627	37	MALE	No	No	No	No	3A	250	Y	P	N	N	Negative	0	TCGA-DD
TCGA-DD-A3A5	1	2.761613571	66	FEMALE	No	No	No	No	3A	110	Y	M	NA	NA	Negative	0	TCGA-DD
TCGA-DD-A3A7	1	4.734194694	67	MALE	No	No	Yes	No	2	185	N	P	Y	N	Negative	0	TCGA-DD
TCGA-DD-A3A8	0	0.361639872	75	MALE	No	No	No	No	1B	75	N	M	N	N	Negative	NA	TCGA-DD
TCGA-DD-A3A9	1	9.50126574	64	FEMALE	No	No	No	No	3A	100	Y	M	N	N	Negative	0	TCGA-DD
TCGA-DD-A4NA	0	33.13936286	67	FEMALE	No	No	No	No	2	96	N	P	Y	N	Negative	NA	TCGA-DD
TCGA-DD-A4NB	1	29.98323306	25	MALE	No	No	No	No	1B	102	N	M	N	N	Negative	0	TCGA-DD
TCGA-DD-A4ND	1	0.493145281	56	FEMALE	No	No	No	No	1B	130	N	P	N	N	Negative	0	TCGA-DD
TCGA-DD-A4NE	1	6.246506888	75	FEMALE	No	No	No	No	3A	145	Y	P	N	N	Negative	NA	TCGA-DD
TCGA-DD-A4NF	1	21.56688694	72	MALE	No	Yes	No	No	1B	32	N	M	N	N	Negative	4	TCGA-DD
TCGA-DD-A4NG	1	14.13683138	77	MALE	No	No	Yes	No	3A	68	Y	M	Y	N	Negative	NA	TCGA-DD
TCGA-DD-A4NH	1	5.293092678	65	FEMALE	No	No	Yes	No	3B	115	Y	P	Y	Y	Negative	2	TCGA-DD
TCGA-DD-A4NI	0	26.82710326	67	MALE	No	No	Yes	No	2	48	Y	M	NA	NA	Negative	2	TCGA-DD
TCGA-DD-A4NJ	1	18.04911727	54	FEMALE	No	No	No	Yes	2	44	Y	M	N	N	Negative	1	TCGA-DD
TCGA-DD-A4NK	1	2.925995332	80	FEMALE	No	No	No	No	3A	122	Y	M	N	N	Negative	0	TCGA-DD
TCGA-DD-A4NL	0	56.25143834	46	MALE	No	No	Yes	No	1B	36	N	W	N	N	Negative	NA	TCGA-DD
TCGA-DD-A4NN	1	5.457474439	56	FEMALE	No	No	No	No	1B	74	N	P	N	N	Negative	NA	TCGA-DD
TCGA-DD-A4NO	1	32.54758852	65	MALE	No	Yes	No	No	1B	32	N	W	N	N	Negative	0	TCGA-DD
TCGA-DD-A4NP	1	42.27898872	32	MALE	No	No	No	No	1B	154	N	P	N	N	Negative	0	TCGA-DD
TCGA-DD-A4NQ	1	4.142420357	60	MALE	Yes	No	No	No	2	72	N	P	Y	N	Negative	NA	TCGA-DD
TCGA-DD-A4NR	0	0.295887168	85	FEMALE	No	No	No	No	1B	50	N	P	N	N	Negative	4	TCGA-DD
TCGA-DD-A4NS	1	29.35858237	61	FEMALE	No	No	Yes	No	1B	110	N	M	N	N	Negative	NA	TCGA-DD
TCGA-DD-A4NV	0	78.83749219	61	MALE	No	No	No	Yes	3A	118	Y	M	NA	NA	Negative	NA	TCGA-DD
TCGA-DD-A73A	0	23.93398429	71	MALE	No	No	Yes	No	1B	30	N	M	N	N	Negative	3	TCGA-DD
TCGA-DD-A73B	1	7.89032449	72	FEMALE	No	No	No	No	1B	43	N	M	N	N	Negative	4	TCGA-DD
TCGA-DD-A73C	1	18.60801525	65	FEMALE	No	No	No	No	3A	145	Y	W	N	N	Negative	0	TCGA-DD
TCGA-DD-A73E	0	1.44655949	66	MALE	No	No	Yes	Yes	1B	53	N	W	N	N	Negative	0	TCGA-DD
TCGA-DD-A73G	0	114.3439524	73	FEMALE	No	No	No	No	1B	200	N	P	N	N	Negative	NA	TCGA-DD
TCGA-DD-AAC8	0	0.526021633	72	MALE	Yes	No	No	No	1B	125	N	P	N	N	Negative	2	TCGA-DD
TCGA-DD-AAC9	0	11.40809416	51	MALE	Yes	No	No	No	1B	29	N	M	N	N	Negative	4	TCGA-DD
TCGA-DD-AACA	1	25.51204918	65	MALE	Yes	No	No	No	2	35	Y	M	Y	N	Negative	4	TCGA-DD
TCGA-DD-AACB	0	76.40464214	74	FEMALE	Yes	No	No	No	2	44	N	P	Y	N	Negative	4	TCGA-DD
TCGA-DD-AACD	1	4.964329158	48	MALE	Yes	No	No	No	3A	120	Y	M	Y	Y	Negative	2	TCGA-DD
TCGA-DD-AACE	1	42.04885426	62	MALE	Yes	No	No	No	1B	40	N	M	N	N	Negative	4	TCGA-DD
TCGA-DD-AACF	1	3.912285893	68	MALE	No	Yes	No	No	1B	44	N	M	N	N	Negative	4	TCGA-DD
TCGA-DD-AACG	1	4.109544005	52	MALE	Yes	No	No	No	2	33	Y	U	Y	Y	Negative	4	TCGA-DD
TCGA-DD-AACH	1	2.728737219	69	MALE	Yes	No	No	No	3B	90	N	P	Y	Y	Negative	4	TCGA-DD
TCGA-DD-AACJ	1	3.287635204	75	MALE	NA	NA	NA	NA	2	110	N	M	Y	Y	Negative	4	TCGA-DD
TCGA-DD-AACK	0	0.295887168	70	MALE	Yes	No	No	No	2	53	N	M	Y	N	Negative	4	TCGA-DD
TCGA-DD-AACM	1	36.06535819	48	MALE	Yes	No	No	No	2	18	Y	P	N	N	Negative	3	TCGA-DD
TCGA-DD-AACN	1	11.73685768	32	MALE	Yes	No	No	No	1B	35	N	P	N	N	Negative	1	TCGA-DD
TCGA-DD-AACP	0	13.6436861	64	MALE	No	No	Yes	No	1B	33	N	M	N	N	Negative	4	TCGA-DD
TCGA-DD-AACQ	1	3.452016964	50	MALE	Yes	No	No	No	1B	34	Y	M	N	N	Negative	4	TCGA-DD
TCGA-DD-AACS	0	59.30893908	39	MALE	Yes	No	No	No	1B	28	N	M	N	N	Negative	4	TCGA-DD
TCGA-DD-AACU	0	51.51724365	59	MALE	Yes	No	No	No	1B	20	N	M	N	N	Negative	1	TCGA-DD
TCGA-DD-AACV	1	11.3094651	53	MALE	No	No	Yes	No	2	35	N	P	Y	N	Negative	4	TCGA-DD
TCGA-DD-AACW	0	46.8159253	43	MALE	Yes	No	Yes	No	2	20	N	P	Y	N	Negative	4	TCGA-DD
TCGA-DD-AACX	1	1.380806786	66	MALE	Yes	No	Yes	No	2	NA	Y	M	N	N	NA	NA	TCGA-DD
TCGA-DD-AACY	1	25.51204918	61	MALE	Yes	No	No	No	1B	75	N	P	N	N	Negative	3	TCGA-DD
TCGA-DD-AACZ	1	2.89311898	63	FEMALE	NA	NA	NA	NA	2	88	N	U	Y	N	Negative	NA	TCGA-DD
TCGA-DD-AAD0	1	1.545188546	73	FEMALE	Yes	No	No	No	1B	130	N	M	N	N	Negative	4	TCGA-DD
TCGA-DD-AAD1	1	4.175296709	51	FEMALE	Yes	Yes	No	No	1B	63	N	P	N	N	Positive	NA	TCGA-DD
TCGA-DD-AAD2	0	21.63263964	66	MALE	Yes	No	No	No	2	30	N	M	Y	N	Negative	1	TCGA-DD
TCGA-DD-AAD3	0	42.57487589	43	MALE	Yes	No	Yes	No	1B	50	N	W	N	N	Negative	2	TCGA-DD
TCGA-DD-AAD5	1	4.273925765	54	MALE	Yes	No	Yes	No	1B	165	N	P	N	N	Negative	3	TCGA-DD
TCGA-DD-AAD6	1	1.643817602	66	MALE	Yes	No	No	No	3A	100	Y	M	N	N	Negative	4	TCGA-DD
TCGA-DD-AAD8	0	40.07627314	73	FEMALE	Yes	Yes	No	No	1A	20	N	W	N	N	Negative	2	TCGA-DD
TCGA-DD-AADA	0	40.53654207	66	FEMALE	Yes	No	No	No	2	40	N	M	Y	Y	Positive	0	TCGA-DD
TCGA-DD-AADB	0	40.83242923	51	MALE	Yes	No	No	No	1A	15	N	P	N	N	Negative	4	TCGA-DD
TCGA-DD-AADC	1	3.320511556	53	MALE	Yes	No	No	No	3B	75	N	M	Y	Y	Negative	4	TCGA-DD
TCGA-DD-AADD	0	40.47078936	51	MALE	Yes	No	No	No	1B	75	N	P	N	N	Negative	0	TCGA-DD
TCGA-DD-AADE	1	5.523227143	50	MALE	Yes	No	No	No	2	90	N	M	Y	N	Negative	3	TCGA-DD
TCGA-DD-AADF	0	3.780780485	64	FEMALE	Yes	No	No	No	1B	40	N	P	N	N	Negative	4	TCGA-DD
TCGA-DD-AADG	1	8.876615051	70	MALE	Yes	No	Yes	No	3A	70	Y	M	N	N	Negative	4	TCGA-DD
TCGA-DD-AADJ	0	35.04619127	70	FEMALE	NA	NA	NA	NA	1B	25	N	M	N	N	Negative	4	TCGA-DD
TCGA-DD-AADK	0	34.48729329	68	FEMALE	Yes	No	No	No	2	35	Y	P	Y	N	Negative	4	TCGA-DD
TCGA-DD-AADL	0	20.9093599	58	MALE	Yes	No	Yes	No	2	40	N	M	Y	N	Negative	3	TCGA-DD
TCGA-DD-AADN	0	29.52296413	59	MALE	Yes	No	Yes	No	2	145	N	P	Y	N	Negative	4	TCGA-DD
TCGA-DD-AADO	0	14.89298747	55	MALE	Yes	No	Yes	No	2	120	N	M	Y	N	Negative	0	TCGA-DD
TCGA-DD-AADP	0	15.05736923	45	MALE	Yes	No	No	No	2	22	N	M	Y	Y	Negative	4	TCGA-DD
TCGA-DD-AADQ	0	14.33408949	59	MALE	Yes	No	Yes	No	2	30	N	M	N	N	Negative	4	TCGA-DD
TCGA-DD-AADR	1	55.88979847	58	MALE	Yes	No	Yes	No	1A	13	N	P	N	N	NA	4	TCGA-DD
TCGA-DD-AADS	0	15.58339087	63	MALE	No	Yes	Yes	No	1B	30	N	M	N	N	Negative	4	TCGA-DD
TCGA-DD-AADU	0	18.21349903	60	MALE	No	No	Yes	No	2	47	Y	M	Y	N	Negative	3	TCGA-DD
TCGA-DD-AADV	0	18.87102607	50	MALE	Yes	No	Yes	No	1B	22	N	M	N	N	Negative	4	TCGA-DD
TCGA-DD-AADW	1	12.69027189	48	MALE	Yes	No	No	No	1B	43	N	P	N	N	Negative	4	TCGA-DD
TCGA-DD-AADY	0	18.24637538	55	FEMALE	Yes	No	No	No	1B	43	N	M	N	N	Negative	4	TCGA-DD
TCGA-DD-AAE0	0	18.24637538	45	FEMALE	Yes	No	No	No	3A	75	Y	P	N	N	Negative	3	TCGA-DD
TCGA-DD-AAE1	0	18.14774633	52	MALE	Yes	No	No	No	1B	35	N	P	N	N	Negative	4	TCGA-DD
TCGA-DD-AAE2	0	20.9751126	51	MALE	Yes	No	No	No	1B	70	N	M	N	N	Negative	4	TCGA-DD
TCGA-DD-AAE3	0	18.60801525	50	MALE	Yes	No	Yes	No	1B	165	N	M	N	N	Negative	3	TCGA-DD
TCGA-DD-AAE4	1	3.649275076	49	FEMALE	Yes	No	No	No	1B	25	N	W	N	N	Negative	4	TCGA-DD
TCGA-DD-AAE6	1	3.452016964	59	FEMALE	NA	NA	NA	NA	3A	110	Y	M	Y	Y	Negative	4	TCGA-DD
TCGA-DD-AAE7	0	21.17237071	72	MALE	Yes	No	Yes	No	1B	33	N	M	N	N	Negative	0	TCGA-DD
TCGA-DD-AAE8	1	0.920537857	45	MALE	Yes	No	No	No	1B	25	N	M	N	N	Negative	4	TCGA-DD
TCGA-DD-AAE9	0	23.73672617	69	MALE	Yes	No	Yes	No	1B	50	N	M	N	N	Negative	2	TCGA-DD
TCGA-DD-AAEA	0	18.90390242	65	MALE	Yes	No	Yes	No	1B	40	N	M	N	N	Negative	2	TCGA-DD
TCGA-DD-AAEB	0	15.71489628	60	MALE	Yes	No	Yes	No	1B	47	N	M	N	N	Negative	2	TCGA-DD
TCGA-DD-AAEE	1	7.364302857	55	MALE	Yes	No	No	No	1A	18	N	P	N	N	Negative	4	TCGA-DD
TCGA-DD-AAEG	0	23.63809712	59	FEMALE	No	No	No	No	1A	20	N	M	N	N	Negative	4	TCGA-DD
TCGA-DD-AAEH	1	21.17237071	73	MALE	NA	NA	NA	NA	2	58	N	W	Y	N	Negative	2	TCGA-DD
TCGA-DD-AAEI	1	16.14228885	72	MALE	Yes	No	No	No	1B	35	N	M	N	N	Negative	4	TCGA-DD
TCGA-DD-AAVP	1	29.68734589	48	MALE	Yes	No	No	No	1B	50	N	W	N	N	Negative	4	TCGA-DD
TCGA-DD-AAVQ	1	49.61041523	38	MALE	Yes	No	No	No	1B	30	N	M	N	N	Negative	4	TCGA-DD
TCGA-DD-AAVR	0	82.61827268	44	MALE	Yes	No	No	No	1B	25	N	M	N	N	Negative	4	TCGA-DD
TCGA-DD-AAVS	0	59.93358977	56	MALE	Yes	No	No	No	1B	105	N	M	N	N	Negative	1	TCGA-DD
TCGA-DD-AAVU	1	53.58845383	46	MALE	Yes	No	No	No	2	NA	NA	P	Y	N	NA	NA	TCGA-DD
TCGA-DD-AAVV	0	80.71144426	56	MALE	Yes	No	No	No	2	40	N	P	Y	N	Negative	2	TCGA-DD
TCGA-DD-AAVW	0	76.17450768	35	MALE	Yes	No	No	No	1B	22	N	M	N	N	Negative	4	TCGA-DD
TCGA-DD-AAVX	1	12.92040635	38	MALE	Yes	No	No	No	2	65	N	W	Y	N	Negative	4	TCGA-DD
TCGA-DD-AAVY	0	64.76641352	56	MALE	No	No	No	No	3A	205	Y	M	Y	N	Negative	0	TCGA-DD
TCGA-DD-AAVZ	0	62.46506888	38	MALE	Yes	No	No	No	1B	32	N	M	N	N	Negative	4	TCGA-DD
TCGA-DD-AAW1	0	65.39106421	55	MALE	No	No	No	No	3A	68	Y	P	Y	N	Negative	4	TCGA-DD
TCGA-DD-AAW2	1	12.85465365	69	MALE	No	No	No	Yes	NA	NA	N	M	N	N	NA	NA	TCGA-DD
TCGA-DD-AAW3	0	53.68708288	69	MALE	No	No	No	No	1B	31	N	M	N	N	Negative	0	TCGA-DD
TCGA-ED-A459	0	29.91748036	47	MALE	NA	NA	NA	NA	1B	60	N	M	N	N	Negative	NA	TCGA-ED
TCGA-ED-A4XI	0	26.92573232	58	MALE	No	No	No	No	1B	30	N	P	N	N	Negative	NA	TCGA-ED
TCGA-ED-A5KG	1	3.616398724	60	FEMALE	No	No	No	No	1B	50	N	M	N	N	Negative	NA	TCGA-ED
TCGA-ED-A627	0	13.90669691	74	MALE	No	No	Yes	No	1B	75	N	M	N	N	Negative	NA	TCGA-ED
TCGA-ED-A66X	1	4.076667653	35	MALE	No	No	Yes	No	1B	100	N	P	N	N	Negative	NA	TCGA-ED
TCGA-ED-A66Y	0	9.731400204	51	FEMALE	No	No	No	No	1B	60	N	P	N	N	Negative	NA	TCGA-ED
TCGA-ED-A7PX	0	0.197258112	48	FEMALE	No	No	No	No	2	50	N	P	Y	N	Negative	NA	TCGA-ED
TCGA-ED-A7PY	0	12.8217773	20	FEMALE	No	No	No	No	2	50	N	P	Y	N	Negative	NA	TCGA-ED
TCGA-ED-A7PZ	0	0.197258112	61	MALE	No	No	No	No	2	90	N	P	Y	N	Negative	NA	TCGA-ED
TCGA-ED-A7XO	1	8.613604234	29	MALE	No	No	No	No	3A	70	Y	M	N	N	Negative	NA	TCGA-ED
TCGA-ED-A7XP	1	6.147877831	53	FEMALE	No	No	No	No	2	40	Y	P	N	N	Negative	NA	TCGA-ED
TCGA-ED-A8O5	0	13.34779893	59	FEMALE	No	No	No	No	1B	70	N	P	N	N	Negative	NA	TCGA-ED
TCGA-ED-A8O6	0	1.841075714	50	FEMALE	No	No	No	No	1B	22	N	P	N	N	Negative	NA	TCGA-ED
TCGA-EP-A12J	0	18.73952066	62	MALE	No	Yes	No	No	1B	27	N	W	N	N	Negative	4	TCGA-EP
TCGA-EP-A26S	0	19.98882204	70	MALE	No	No	Yes	No	1B	42	N	M	N	N	Negative	0	TCGA-EP
TCGA-EP-A2KA	1	9.632771148	52	FEMALE	No	No	No	No	3A	120	Y	P	Y	N	Negative	1	TCGA-EP
TCGA-EP-A2KB	1	5.293092678	46	FEMALE	No	Yes	Yes	No	1B	24	N	W	N	N	Negative	4	TCGA-EP
TCGA-EP-A2KC	0	0.624650689	62	MALE	No	Yes	No	No	1B	30	N	P	N	N	Negative	4	TCGA-EP
TCGA-EP-A3RK	1	10.52043265	73	MALE	No	No	Yes	No	3A	87	Y	M	Y	N	Negative	NA	TCGA-EP
TCGA-FV-A23B	1	47.76933951	70	FEMALE	No	Yes	No	No	2	45	Y	W	NA	NA	Negative	4	TCGA-FV
TCGA-FV-A2QQ	0	23.96686064	80	MALE	No	No	Yes	No	4A	70	N	M	N	N	Negative	4	TCGA-FV
TCGA-FV-A2QR	1	18.44363349	75	MALE	No	No	No	No	3A	90	Y	W	NA	NA	Negative	1	TCGA-FV
TCGA-FV-A3I1	0	8.120458954	81	FEMALE	No	No	Yes	No	2	40	N	P	Y	N	Negative	0	TCGA-FV
TCGA-FV-A3R2	0	6.378012296	75	MALE	No	No	No	No	1B	80	N	M	N	N	Negative	0	TCGA-FV
TCGA-FV-A3R3	0	12.03274485	38	FEMALE	No	No	No	No	1B	180	N	M	N	N	Negative	0	TCGA-FV
TCGA-FV-A495	0	0.032876352	51	FEMALE	No	Yes	No	No	1B	45	N	M	N	N	Negative	2	TCGA-FV
TCGA-FV-A496	0	0.32876352	84	FEMALE	No	No	No	No	1B	115	N	M	N	N	Negative	0	TCGA-FV
TCGA-FV-A4ZQ	0	0.394516224	52	MALE	No	Yes	No	No	1B	95	N	M	N	N	Negative	4	TCGA-FV
TCGA-G3-A25S	1	1.216425025	64	MALE	No	No	Yes	No	2	120	N	M	Y	N	Positive	4	TCGA-G3
TCGA-G3-A25T	1	14.86011112	45	FEMALE	No	Yes	No	No	1B	98	N	M	N	N	Negative	0	TCGA-G3
TCGA-G3-A25U	0	53.78571194	63	FEMALE	Yes	No	No	No	1B	73	N	M	N	N	Negative	NA	TCGA-G3
TCGA-G3-A25V	1	16.07653615	68	MALE	No	No	Yes	No	1A	15	N	M	N	N	Negative	4	TCGA-G3
TCGA-G3-A25W	0	30.73938916	79	FEMALE	No	No	No	No	3B	110	N	M	NA	Y	Negative	0	TCGA-G3
TCGA-G3-A25X	0	58.48703028	73	MALE	Yes	No	No	No	3A	65	Y	P	N	N	Negative	2	TCGA-G3
TCGA-G3-A25Z	0	21.53401059	58	MALE	Yes	No	No	No	1B	30	N	M	N	N	Negative	3	TCGA-G3
TCGA-G3-A3CH	1	3.813656837	53	MALE	Yes	No	No	No	3A	70	Y	P	Y	Y	Negative	4	TCGA-G3
TCGA-G3-A3CI	0	5.917743367	71	MALE	No	No	No	Yes	1B	65	N	M	N	N	Negative	NA	TCGA-G3
TCGA-G3-A3CJ	1	9.731400204	52	MALE	No	Yes	No	No	2	120	N	M	Y	N	Negative	NA	TCGA-G3
TCGA-G3-A3CK	0	19.23266594	61	MALE	Yes	No	No	No	2	25	N	M	Y	N	Negative	4	TCGA-G3
TCGA-G3-A5SJ	1	10.12591643	59	MALE	No	Yes	Yes	No	1B	23	N	M	N	N	Negative	3	TCGA-G3
TCGA-G3-A5SK	1	15.87927804	58	MALE	No	Yes	No	No	1B	30	N	W	N	N	Positive	4	TCGA-G3
TCGA-G3-A5SL	0	20.41621462	70	MALE	No	No	Yes	No	2	55	N	M	Y	N	Negative	0	TCGA-G3
TCGA-G3-A5SM	1	8.284840714	58	MALE	No	Yes	Yes	No	2	27	N	P	Y	N	Positive	4	TCGA-G3
TCGA-G3-A6UC	1	21.00798895	65	MALE	No	No	Yes	No	2	25	Y	M	Y	N	Negative	4	TCGA-G3
TCGA-G3-A7M5	0	14.69572936	76	MALE	No	No	Yes	No	1B	150	N	M	N	N	Negative	0	TCGA-G3
TCGA-G3-A7M6	1	9.632771148	60	FEMALE	No	Yes	No	No	1B	25	N	P	N	N	Negative	2	TCGA-G3
TCGA-G3-A7M7	0	11.86836309	65	MALE	No	No	Yes	No	1B	37	N	W	N	N	Negative	3	TCGA-G3
TCGA-G3-A7M8	0	14.13683138	31	MALE	No	No	Yes	No	1B	21	N	W	N	N	Negative	4	TCGA-G3
TCGA-G3-AAV0	0	15.64914357	58	MALE	Yes	No	No	No	1B	55	N	M	N	N	Negative	0	TCGA-G3
TCGA-G3-AAV1	1	1.61094125	51	MALE	Yes	No	No	No	3B	50	N	P	Y	Y	Negative	4	TCGA-G3
TCGA-G3-AAV2	0	12.23000296	50	MALE	No	Yes	Yes	No	1B	65	N	W	N	N	Negative	4	TCGA-G3
TCGA-G3-AAV4	0	0.887661505	83	FEMALE	Yes	No	No	No	1B	80	N	W	N	N	Negative	3	TCGA-G3
TCGA-G3-AAV6	1	1.44655949	53	FEMALE	No	No	No	No	3A	150	Y	P	Y	N	Positive	0	TCGA-G3
TCGA-G3-AAV7	0	11.86836309	38	MALE	Yes	No	No	No	2	27	N	M	Y	N	Negative	4	TCGA-G3
TCGA-GJ-A3OU	1	28.89831344	59	MALE	No	No	Yes	Yes	1B	27	N	M	N	N	Negative	4	TCGA-GJ
TCGA-GJ-A6C0	0	1.019166913	75	FEMALE	No	No	No	No	2	142	N	M	Y	N	Negative	0	TCGA-GJ
TCGA-K7-A5RF	1	6.739652168	64	MALE	No	Yes	No	No	NA	NA	N	W	N	N	NA	4	TCGA-K7
TCGA-K7-A5RG	0	17.06282671	66	MALE	No	Yes	Yes	No	1B	35	N	W	N	N	Negative	4	TCGA-K7
TCGA-K7-A6G5	0	16.83269224	66	MALE	Yes	Yes	Yes	No	1B	22	N	M	N	N	Negative	2	TCGA-K7
TCGA-LG-A9QC	0	13.97244962	48	MALE	No	No	No	No	2	90	N	M	Y	N	Negative	0	TCGA-LG
TCGA-LG-A9QD	0	12.03274485	68	MALE	No	No	No	No	3A	150	Y	M	N	N	Negative	0	TCGA-LG
TCGA-MI-A75C	0	9.567018444	64	MALE	No	Yes	No	No	1B	30	N	P	N	N	Negative	2	TCGA-MI
TCGA-MI-A75E	0	16.66831048	61	MALE	No	Yes	Yes	No	3B	43	N	M	Y	N	Negative	2	TCGA-MI
TCGA-MI-A75G	0	22.94769372	63	MALE	No	Yes	Yes	No	2	45	N	W	Y	N	Negative	4	TCGA-MI
TCGA-MI-A75H	1	9.895781964	77	MALE	No	Yes	No	No	2	22	N	P	Y	N	Negative	4	TCGA-MI
TCGA-MI-A75I	1	8.712233291	61	MALE	No	Yes	No	No	3A	53	Y	W	Y	N	Negative	NA	TCGA-MI
TCGA-MR-A8JO	0	10.84919617	34	MALE	No	No	Yes	No	1B	135	N	P	N	N	Negative	0	TCGA-MR
TCGA-NI-A4U2	1	3.484893316	71	MALE	No	No	Yes	No	3A	130	Y	W	Y	N	Negative	3	TCGA-NI
TCGA-PD-A5DF	1	21.00798895	58	FEMALE	No	No	No	No	3B	210	N	M	Y	N	Negative	NA	TCGA-PD
TCGA-QA-A7B7	1	2.89311898	48	MALE	Yes	No	No	No	3B	68	N	P	Y	N	Negative	0	TCGA-QA
TCGA-RC-A6M3	0	0	24	MALE	NA	NA	NA	NA	2	152	N	P	Y	N	Negative	0	TCGA-RC
TCGA-RC-A6M4	0	0.723279745	74	FEMALE	No	No	No	No	3A	190	Y	M	N	N	Positive	0	TCGA-RC
TCGA-RC-A6M5	0	0.493145281	20	FEMALE	No	No	No	No	4A	100	N	M	N	N	Negative	0	TCGA-RC
TCGA-RC-A6M6	0	0.295887168	75	MALE	No	No	Yes	No	2	115	N	P	Y	N	Positive	4	TCGA-RC
TCGA-RC-A7SB	0	19.331295	53	MALE	Yes	No	No	No	2	25	Y	M	N	N	Negative	0	TCGA-RC
TCGA-RC-A7SH	1	2.991748036	42	MALE	Yes	No	No	No	2	75	N	P	Y	N	Negative	3	TCGA-RC
TCGA-RC-A7SK	1	10.25742184	59	MALE	No	Yes	No	No	2	40	N	M	Y	N	Negative	2	TCGA-RC
TCGA-RG-A7D4	0	36.09823454	69	MALE	No	Yes	No	No	2	28	N	P	Y	N	Negative	3	TCGA-RG
TCGA-T1-A6J8	0	0.756156097	68	MALE	No	No	Yes	No	NA	NA	N	M	N	N	NA	0	TCGA-T1
TCGA-UB-A7MB	1	1.578064898	24	MALE	No	No	No	No	2	49	Y	P	Y	N	Negative	0	TCGA-UB
TCGA-UB-A7MC	1	11.80261038	59	MALE	Yes	No	Yes	No	3A	90	Y	P	Y	N	Negative	3	TCGA-UB
TCGA-UB-A7ME	0	15.97790709	51	MALE	Yes	No	No	No	1B	35	N	M	N	N	Negative	2	TCGA-UB
TCGA-UB-A7MF	1	4.372554821	56	MALE	Yes	Yes	No	No	3A	70	Y	M	Y	N	Negative	4	TCGA-UB
TCGA-UB-AA0U	1	3.484893316	60	MALE	No	No	No	Yes	2	41	Y	M	N	N	Positive	0	TCGA-UB
TCGA-UB-AA0V	0	10.32317454	69	FEMALE	No	No	No	No	1B	2.2	N	W	N	N	Negative	0	TCGA-UB
TCGA-WQ-A9G7	0	0.986290561	71	FEMALE	No	No	No	No	3A	120	Y	P	N	N	Negative	0	TCGA-WQ
TCGA-WQ-AB4B	1	8.975244107	62	MALE	No	No	Yes	Yes	2	30	N	M	Y	N	Negative	4	TCGA-WQ
TCGA-WX-AA46	0	24.85452214	61	MALE	No	No	No	No	2	30	N	W	Y	N	Negative	0	TCGA-WX
TCGA-WX-AA47	1	3.38626426	33	FEMALE	No	No	No	No	3A	140	Y	M	Y	Y	Negative	0	TCGA-WX
TCGA-XR-A8TC	0	44.02143538	43	FEMALE	Yes	No	No	No	2	17	Y	M	N	N	Negative	4	TCGA-XR
TCGA-XR-A8TE	1	6.904033928	16	MALE	No	No	No	No	3A	180	Y	W	N	N	Negative	0	TCGA-XR
TCGA-XR-A8TF	1	7.594437321	74	MALE	Yes	No	No	No	1B	65	N	M	N	N	Negative	2	TCGA-XR
TCGA-XR-A8TG	1	11.50672321	58	MALE	No	Yes	No	No	1B	25	N	P	N	N	Negative	4	TCGA-XR
TCGA-YA-A8S7	1	13.08478811	68	MALE	No	Yes	No	No	3A	120	Y	P	N	N	Negative	3	TCGA-YA
TCGA-ZP-A9CV	1	35.76947102	59	MALE	No	Yes	Yes	No	1A	20	N	W	N	N	Negative	4	TCGA-ZP
TCGA-ZP-A9CY	0	25.7093073	66	FEMALE	No	No	No	Yes	1B	28	N	W	N	N	Negative	4	TCGA-ZP
TCGA-ZP-A9CZ	0	23.21070454	72	MALE	Yes	No	No	No	1A	20	N	W	N	N	Negative	3	TCGA-ZP
TCGA-ZP-A9D0	0	35.86810008	67	FEMALE	No	No	No	Yes	1B	140	N	W	N	N	Negative	0	TCGA-ZP
TCGA-ZP-A9D1	0	0.690403393	56	FEMALE	No	No	No	Yes	1B	28	N	M	N	N	Negative	4	TCGA-ZP
TCGA-ZP-A9D2	1	10.35605089	51	MALE	No	Yes	No	No	2	33	Y	M	N	N	Positive	4	TCGA-ZP
TCGA-ZP-A9D4	0	12.98615906	64	FEMALE	No	No	No	No	1B	95	N	W	N	N	Negative	0	TCGA-ZP
TCGA-ZS-A9CD	1	12.19712661	73	MALE	NA	NA	NA	NA	2	43	Y	M	N	N	Negative	4	TCGA-ZS
TCGA-ZS-A9CE	1	29.32570602	79	FEMALE	NA	NA	NA	NA	2	95	N	W	Y	N	Negative	NA	TCGA-ZS
TCGA-ZS-A9CF	1	20.9093599	64	MALE	No	No	No	No	3A	72	Y	M	Y	N	Negative	0	TCGA-ZS
TCGA-ZS-A9CG	0	11.21083605	55	MALE	NA	NA	NA	NA	2	85	N	M	Y	N	Negative	0	TCGA-ZS
