# Supplementary material for: Deep learning predicts postsurgical recurrence of hepatocellular carcinoma from digital histopathologic images
Source: Sci Rep. 2021 Jan 21;11:2047. doi: 10.1038/s41598-021-81506-y (PMC7820423; doi:10.1038/s41598-021-81506-y)
Supplement: Supplementary file 3 — Supplementary Information 3. [file 41598_2021_81506_MOESM3_ESM.csv]

Deep learning predicts postsurgical recurrence of hepatocellular carcinoma from digital histopathologic images
Rikiya Yamashita, Jin Long, Atif Saleem, Daniel L. Rubin, Jeanne Shen
Source data for: TCGA internal test set
id	event	time	risk_score	prediction	age_at_surgery	gender	hepatitis_b	hepatitis_c	alcohol	nafld	ajcc_stage	largest_tumor_size	multinodularity	histological_grade	mvi_micro	mvi_macro	surgical_margin	fibrosis_stage	institution
TCGA-2Y-A9GT	1	35.60508926	0.275829285	1	51	MALE	Yes	Yes	Yes	No	1B	55	N	M	N	N	Negative	4	TCGA-2Y
TCGA-2Y-A9H8	1	13.08478811	-0.085943319	1	85	FEMALE	No	No	Yes	No	2	80	N	M	Y	Y	Negative	4	TCGA-2Y
TCGA-2Y-A9HB	0	8.54785153	0.317957222	1	66	MALE	No	No	Yes	No	2	26	N	M	Y	N	Negative	4	TCGA-2Y
TCGA-4R-AA8I	1	5.194463622	0.631271601	1	66	MALE	No	No	No	Yes	2	28	N	M	Y	N	Negative	4	TCGA-4R
TCGA-5R-AA1D	0	14.76148207	0.263354599	1	17	FEMALE	No	No	No	No	3A	110	Y	P	Y	N	Negative	0	TCGA-5R
TCGA-BC-A10Q	1	11.17795969	0.37523514	1	72	FEMALE	No	No	No	No	1B	100	N	M	N	N	Positive	NA	TCGA-BC
TCGA-BC-A10T	1	19.66005852	0.086089112	1	76	MALE	No	No	No	No	3A	105	Y	W	N	N	Positive	1	TCGA-BC
TCGA-BC-A10U	1	19.2655423	0.332786113	1	69	MALE	No	No	Yes	No	2	90	N	M	Y	N	Positive	0	TCGA-BC
TCGA-BC-A110	1	67.62665615	-0.147291332	0	51	FEMALE	No	No	Yes	No	1B	48	N	W	N	N	Negative	0	TCGA-BC
TCGA-BC-A112	0	5.030081862	-0.502780378	0	80	MALE	No	No	Yes	No	3A	110	Y	M	N	N	Negative	0	TCGA-BC
TCGA-CC-5264	0	3.353387908	0.30299139	1	71	MALE	NA	NA	NA	NA	3A	70	Y	M	N	N	NA	NA	TCGA-CC
TCGA-CC-A123	1	4.767071046	1.047772169	1	24	FEMALE	NA	NA	NA	NA	3A	100	Y	M	N	N	NA	NA	TCGA-CC
TCGA-CC-A5UE	1	5.753361607	1.167045712	1	48	MALE	No	No	Yes	No	3B	100	NA	M	N	N	Negative	NA	TCGA-CC
TCGA-CC-A8HV	1	4.898576454	0.730749607	1	51	FEMALE	No	No	No	No	3A	70	Y	M	N	N	Negative	NA	TCGA-CC
TCGA-CC-A9FS	1	3.583522372	0.257323027	1	55	MALE	No	No	Yes	No	2	30	Y	M	N	N	Negative	NA	TCGA-CC
TCGA-DD-A119	0	7.331426505	0.074672163	1	40	MALE	Yes	No	No	No	4B	160	Y	P	Y	N	Positive	0	TCGA-DD
TCGA-DD-A11A	0	2.597231811	-0.515734673	0	67	MALE	No	No	No	No	1B	140	N	P	N	N	Negative	0	TCGA-DD
TCGA-DD-A1EC	1	9.83002926	0.391370654	1	20	FEMALE	NA	NA	NA	NA	1B	132	N	P	N	N	Negative	0	TCGA-DD
TCGA-DD-A1ED	0	75.64848604	-0.458689392	0	68	MALE	No	No	Yes	No	1B	36	N	W	N	N	Negative	0	TCGA-DD
TCGA-DD-A1EF	1	12.9532827	-0.264240414	0	57	FEMALE	No	No	No	No	2	55	N	P	Y	N	Negative	2	TCGA-DD
TCGA-DD-A1EG	1	28.76680803	-0.022748878	1	76	MALE	No	No	Yes	Yes	1B	31	N	P	N	N	Negative	3	TCGA-DD
TCGA-DD-A1EH	1	3.945162245	0.072486423	1	23	MALE	Yes	No	No	No	3A	153	Y	P	Y	Y	Negative	3	TCGA-DD
TCGA-DD-A1EI	0	6.016372423	-1.019254923	0	46	MALE	Yes	No	No	No	1A	18	N	M	N	N	Negative	4	TCGA-DD
TCGA-DD-A39Y	0	5.621856199	-0.154675394	0	67	MALE	No	No	No	No	1B	108	N	P	N	N	Negative	0	TCGA-DD
TCGA-DD-A73D	1	19.46280041	0.31920141	1	68	FEMALE	No	Yes	No	No	2	48	N	W	Y	N	Negative	4	TCGA-DD
TCGA-DD-AACC	1	17.65460105	-0.710517883	0	61	MALE	Yes	No	No	No	1B	21	N	M	N	N	Negative	4	TCGA-DD
TCGA-DD-AACI	1	47.07893612	-1.409502506	0	69	MALE	NA	NA	NA	NA	2	55	N	P	Y	N	Negative	3	TCGA-DD
TCGA-DD-AACL	0	3.517769668	0.123562738	1	66	FEMALE	No	Yes	No	No	1B	35	N	P	N	N	Negative	NA	TCGA-DD
TCGA-DD-AACO	1	15.74777263	-0.042790655	1	40	MALE	Yes	No	No	No	1B	25	N	M	N	N	Negative	4	TCGA-DD
TCGA-DD-AACT	0	51.35286189	-0.338636428	0	69	FEMALE	Yes	No	No	No	1B	60	N	M	N	N	Negative	2	TCGA-DD
TCGA-DD-AADI	0	35.67084196	-0.480944782	0	43	FEMALE	Yes	No	No	No	1B	23	N	P	N	N	Negative	0	TCGA-DD
TCGA-DD-AADM	0	0.394516224	-0.1498373	0	58	MALE	Yes	No	Yes	No	2	30	Y	M	N	N	Negative	4	TCGA-DD
TCGA-DD-AAED	1	6.509517704	0.19958216	1	51	MALE	Yes	No	Yes	No	2	85	N	M	Y	N	Negative	2	TCGA-DD
TCGA-DD-AAEK	0	35.07906763	0.168709397	1	51	MALE	Yes	No	No	No	2	35	Y	M	N	N	Negative	4	TCGA-DD
TCGA-DD-AAW0	0	66.24584936	-0.188085482	0	54	MALE	Yes	No	No	No	1B	70	N	M	N	N	Negative	3	TCGA-DD
TCGA-ED-A82E	0	13.41355163	-0.038700271	1	60	FEMALE	No	No	No	No	3A	100	Y	M	Y	N	Negative	0	TCGA-ED
TCGA-EP-A3JL	0	9.961534668	0.709586382	1	76	MALE	No	No	Yes	No	1B	25	N	M	N	N	Negative	NA	TCGA-EP
TCGA-FV-A4ZP	0	81.73061117	-0.545273125	0	78	MALE	No	No	Yes	No	3A	110	Y	M	Y	Y	Positive	2	TCGA-FV
TCGA-G3-A25Y	1	11.67110497	0.206245169	1	52	FEMALE	Yes	No	No	No	1B	25	N	P	N	N	Negative	3	TCGA-G3
TCGA-G3-A5SI	1	11.44097051	0.551594973	1	44	MALE	No	Yes	No	No	2	34	Y	M	N	N	Negative	4	TCGA-G3
TCGA-G3-AAUZ	0	15.78064898	0.419243366	1	48	MALE	Yes	No	No	Yes	1B	44	N	W	N	N	Negative	1	TCGA-G3
TCGA-G3-AAV3	0	13.54505704	0.296236873	1	58	FEMALE	No	Yes	Yes	Yes	2	85	N	M	Y	N	Negative	4	TCGA-G3
TCGA-G3-AAV5	1	3.846533189	-0.229340956	0	67	MALE	No	No	Yes	No	2	175	N	M	Y	Y	Negative	4	TCGA-G3
TCGA-GJ-A9DB	0	2.202715587	-0.486518055	0	68	MALE	No	No	No	No	1B	60	N	M	N	N	Negative	3	TCGA-GJ
TCGA-LG-A6GG	0	12.72314824	0.024587084	1	79	FEMALE	No	No	No	No	2	85	N	M	Y	N	Negative	4	TCGA-LG
TCGA-NI-A8LF	0	26.26820528	-0.279022157	0	74	MALE	No	No	Yes	No	1B	65	N	P	N	N	Negative	NA	TCGA-NI
TCGA-O8-A75V	0	17.6874774	0.081654482	1	54	MALE	Yes	Yes	Yes	No	1B	24	N	M	N	N	Positive	4	TCGA-O8
TCGA-RC-A7S9	0	21.04086531	-0.00767493	1	47	FEMALE	Yes	No	No	No	1B	23	N	M	N	N	Negative	4	TCGA-RC
TCGA-RC-A7SF	1	16.50392872	0.071594097	1	66	MALE	No	Yes	No	No	1B	43	N	M	N	N	Negative	4	TCGA-RC
TCGA-UB-A7MD	0	1.709570306	0.203113571	1	67	MALE	No	Yes	Yes	No	2	53	N	P	Y	N	Negative	4	TCGA-UB
TCGA-WJ-A86L	0	11.34234145	-0.753170729	0	68	FEMALE	No	No	No	No	1B	35	N	M	N	N	Negative	0	TCGA-WJ
TCGA-WX-AA44	1	8.087582602	0.256865114	1	64	FEMALE	No	No	No	Yes	1B	35	N	P	N	N	Negative	4	TCGA-WX
TCGA-XR-A8TD	0	33.8626426	-0.701371789	0	49	FEMALE	No	No	No	No	NA	195	N	P	N	N	Negative	0	TCGA-XR
