# Supplementary material for: Deep learning predicts postsurgical recurrence of hepatocellular carcinoma from digital histopathologic images
Source: Sci Rep. 2021 Jan 21;11:2047. doi: 10.1038/s41598-021-81506-y (PMC7820423; doi:10.1038/s41598-021-81506-y)
Supplement: Supplementary file 4 — Supplementary Information 4. [file 41598_2021_81506_MOESM4_ESM.csv]

Deep learning predicts postsurgical recurrence of hepatocellular carcinoma from digital histopathologic images
Rikiya Yamashita, Jin Long, Atif Saleem, Daniel L. Rubin, Jeanne Shen
Source data for: Tumor tile classification external test set
tile_id	probability	label
1	0.9999281	1
2	2.14E-05	0
3	0.9999924	1
4	0.99999857	1
5	0.9999995	1
6	0.000158901	0
7	0.47427097	0
8	8.89E-05	0
9	0.9999974	1
10	0.3866893	0
11	0.023797154	0
12	0.99999964	1
13	0.9999951	1
14	0.9999901	1
15	0.9997148	1
16	0.9999937	1
17	0.99993503	1
18	0.9998412	1
19	0.99993074	1
20	0.9999994	1
21	0.000717843	0
22	0.9998995	1
23	0.99994874	1
24	0.96058995	1
25	0.99999774	1
26	0.9997862	1
27	0.99461114	1
28	0.99995637	1
29	0.9998337	1
30	0.9999684	1
31	0.9995796	1
32	0.98712444	1
33	0.9999682	1
34	0.99967766	1
35	0.9999989	1
36	0.9999999	0
37	0.99999976	0
38	2.01E-05	0
39	0.99974316	1
40	0.99999857	1
41	0.9999999	1
42	1	1
43	0.9999813	1
44	0.99999607	1
45	0.9999995	1
46	0.999995	1
47	0.9999999	1
48	0.9997825	1
49	0.9999999	1
50	1.02E-06	0
51	0.9999982	1
52	0.9802847	1
53	0.008152091	0
54	0.9995803	1
55	0.99997556	1
56	0.995175	1
57	0.9999993	1
58	0.99998057	1
59	0.99999547	1
60	5.87E-06	0
61	0.9999988	1
62	0.99958533	1
63	0.99994457	1
64	4.91E-06	0
65	0.99999917	1
66	0.99996996	1
67	0.99977344	1
68	0.99972314	1
69	0.9969478	1
70	0.99999475	1
71	0.99999714	1
72	0.99996006	1
73	0.99999404	1
74	0.013278848	0
75	0.9999982	1
76	4.99E-05	0
77	0.99912816	1
78	0.999951	1
79	0.00440057	0
80	0.9999926	1
81	0.999997	1
82	0.9999989	1
83	0.99993896	1
84	0.99999976	1
85	0.000125906	0
86	0.99999857	1
87	0.999998	1
88	0.000714697	0
89	0.999998	1
90	0.9999988	1
91	0.99472964	1
92	0.99989545	1
93	0.99999964	1
94	0.9999864	1
95	0.99242365	1
96	0.000476316	0
97	0.99999607	1
98	0.99999785	1
99	0.9999988	1
100	0.05654847	0
101	0.99999964	1
102	0.99944156	1
103	0.99991214	1
104	0.006464182	0
105	0.99999917	1
106	9.54E-11	0
107	0.9999999	1
108	0.9999995	1
109	1	1
110	0.99999857	1
111	0.9999989	1
112	7.57E-05	0
113	0.9999802	1
114	0.999998	1
115	0.14076154	0
116	0.9999999	1
117	0.9999999	1
118	0.99999964	1
119	0.9999999	1
120	0.99999785	1
121	0.9998889	1
122	0.99967325	1
123	0.9999585	1
124	0.99994457	1
125	0.99999964	1
126	0.9999993	1
127	0.99975365	1
128	0.012991293	0
129	0.999877	1
130	0.9999771	1
131	0.99998856	1
132	0.9985569	1
133	0.005040627	0
134	0.99907136	1
135	0.9999995	1
136	3.07E-06	0
137	0.9964749	1
138	0.9999318	1
139	0.9999906	1
140	6.34E-07	0
141	0.9999969	1
142	0.9999491	1
143	0.99999595	1
144	0.99992085	1
145	2.42E-05	0
146	0.9990398	1
147	0.9999989	1
148	0.9999999	1
149	0.99997413	1
150	0.13817754	0
151	0.9996234	1
152	0.99987173	1
153	0.9999975	1
154	0.9999943	1
155	0.99999976	1
156	0.9999738	1
157	0.9999999	1
158	0.000108617	0
159	0.99999976	1
160	0.99993384	1
161	0.99999666	1
162	0.00010024	0
163	0.000596966	0
164	0.9999732	1
165	0.99988985	1
166	0.999969	1
167	0.9999945	1
168	8.73E-06	0
169	0.9999993	1
170	0.9998878	1
171	0.9999988	1
172	0.9999883	1
173	0.9999951	1
174	0.9998683	1
175	0.9999944	1
176	0.99999154	1
177	0.99999654	1
178	0.9999993	1
179	4.50E-05	0
180	0.998599	1
181	0.9999951	1
182	0.9999914	1
183	0.9999995	1
184	0.007423069	0
185	0.99999917	1
186	0.999987	1
187	0.9999964	1
188	0.99999714	1
189	0.9999883	1
190	0.99999976	1
191	0.99997973	1
192	0.9995395	1
193	0.9999963	1
194	0.16488807	0
195	0.9981602	1
196	0.99999785	1
197	0.000146763	0
198	0.9999776	1
199	0.99988854	1
200	0.99999464	1
201	0.99999905	1
202	0.999956	1
203	0.9999063	1
204	0.9997807	1
205	0.9999813	1
206	0.99999046	1
207	0.99994576	1
208	1	1
209	0.9999989	1
210	0.002971559	0
211	0.9961438	1
212	0.99999774	1
213	0.9999999	1
214	0.99960595	1
215	0.9999944	1
216	0.99958235	1
217	0.9999355	1
218	0.9999989	1
219	0.001802609	0
220	0.41990316	0
221	0.00021725	0
222	0.9998703	1
223	0.99978954	1
224	0.9999999	1
225	0.9999989	1
226	0.9999999	1
227	0.99998856	1
228	0.002944615	0
229	0.9993212	1
230	0.9999629	1
231	0.9999753	1
232	0.99999535	1
233	0.9999993	1
234	0.9999945	1
235	0.9999342	1
236	0.99999833	1
237	0.99999464	1
238	0.99999905	1
239	0.9999058	1
240	0.9999932	1
241	0.0003521	0
242	0.9999968	1
243	0.9999999	1
244	0.99993646	1
245	0.006879251	0
246	0.99999917	1
247	0.99976224	1
248	0.03571343	0
249	0.9999937	1
250	0.9999993	1
251	0.99997365	1
252	0.9999815	1
253	0.9999913	1
254	0.9999994	1
255	0.99794406	1
256	0.99918264	1
257	0.99999976	1
258	0.99999976	1
259	0.9999769	1
260	1	1
261	0.99998605	1
262	3.93E-06	0
263	0.99997914	1
264	0.9999901	1
265	0.99981946	1
266	0.000274528	0
267	0.99999726	1
268	0.99999964	1
269	0.9999633	1
270	0.03270807	0
271	0.99999523	1
272	0.000225959	0
273	0.9999081	1
274	0.9999981	1
275	0.999998	1
276	1	1
277	0.06537814	0
278	0.99995184	1
279	1.81E-05	0
280	0.99997723	1
281	0.9999449	1
282	0.9999975	1
283	0.99426854	1
284	0.9995925	1
285	0.000103516	0
286	0.87865806	1
287	0.9999906	1
288	0.9999993	1
289	0.9999733	1
290	0.000855918	0
291	0.9999999	1
292	0.9999695	1
293	0.01686984	0
294	0.99999774	1
295	0.9999621	1
296	0.9999963	1
297	0.99735534	1
298	0.99991727	1
299	0.9999987	1
300	0.9999976	1
301	0.999997	1
302	0.06424681	0
303	0.9999988	1
304	0.9999858	1
305	0.9983272	1
306	0.9999875	1
307	0.9998603	1
308	0.9981231	1
309	0.99996364	1
310	0.9999902	1
311	0.99999976	1
312	0.03956219	0
313	0.99999595	1
314	0.99998295	1
315	0.9999957	1
316	0.99999726	1
317	0.004904481	0
318	0.9997862	1
319	0.9999982	1
320	0.99999917	1
321	0.99999344	1
322	0.999992	1
323	0.9999945	1
324	0.900196	1
325	0.99999833	1
326	0.00157304	0
327	0.9999912	1
328	0.9999988	1
329	0.4873824	0
330	0.059131026	0
331	0.09262728	0
332	1.20E-05	0
333	0.99997044	1
334	0.000822996	0
335	0.9999995	1
336	0.99999857	1
337	0.99999785	1
338	0.99999976	1
339	0.00065121	0
340	1	0
341	0.9997614	1
342	0.9999999	1
343	0.9999572	1
344	0.99994624	1
345	0.9999801	1
346	0.99999857	1
347	0.9999957	1
348	0.9999995	1
349	0.99999785	1
350	8.58E-05	0
351	0.999908	1
352	0.000948802	0
353	0.9999994	1
354	0.9999988	1
355	0.99999857	1
356	0.999998	1
357	0.99999535	1
358	0.99920183	1
359	0.9999999	1
360	0.99845946	1
361	0.000286414	0
362	0.9999933	1
363	0.9999964	1
364	0.9423474	1
365	0.9997904	1
366	0.99999666	1
367	0.99999785	1
368	0.99999714	1
369	0.9999999	1
370	1	1
371	0.99999535	1
372	0.9999522	1
373	0.99993455	1
374	8.52E-06	0
375	0.99999154	1
376	0.9999993	1
377	1	1
378	0.9999908	1
379	0.99999	1
380	1	1
381	0.9971927	1
382	0.9999989	0
383	0.99999535	1
384	0.9999639	1
385	2.98E-05	0
386	0.9999931	1
387	0.93974495	1
388	0.99986327	1
389	0.99999845	1
390	0.000195638	0
391	0.99966013	1
392	0.9995648	1
393	0.9863094	1
394	0.99999976	1
395	0.000531134	0
396	0.9999995	1
397	0.9999931	1
398	0.9999951	1
399	0.9999995	1
400	0.00255489	0
401	0.9999976	1
402	0.99997926	1
403	0.8101804	1
404	0.000119719	0
405	0.99995947	1
406	0.19589032	0
407	0.000750969	0
408	0.9999683	1
409	0.99942696	1
410	0.9999995	1
411	3.93E-07	0
412	0.99999404	1
413	0.99997187	1
414	0.1132333	0
415	2.62E-05	0
416	0.9999999	1
417	0.99999523	1
418	1	1
419	0.9999802	1
420	0.99999475	1
421	1.82E-06	0
422	0.9999727	1
423	0.99999833	1
424	0.9991279	1
425	0.19206268	0
426	0.9999989	1
427	0.99999785	1
428	0.9999603	1
429	0.99992263	1
430	0.9997516	1
431	0.9999677	1
432	0.13520084	0
433	0.2234464	0
434	0.99999833	1
435	0.9999963	1
436	0.99999356	1
437	0.9999585	1
438	0.9999814	1
439	0.9999311	1
440	0.99993205	1
441	0.99999917	1
442	0.99998915	1
443	0.99986863	1
444	0.9999572	1
445	0.9999999	1
446	0.9999616	1
447	0.9999999	1
448	0.99998224	1
449	0.9999865	1
450	0.35157984	1
451	5.23E-05	0
452	0.99923325	1
453	0.99993634	1
454	0.99999774	1
455	0.9999801	1
456	0.9999987	1
457	0.041578062	0
458	0.9999639	1
459	0.9995988	1
460	0.9999999	1
461	8.82E-05	0
462	0.99999726	1
463	0.9999989	1
464	4.29E-06	0
465	0.18785901	0
466	0.9999981	1
467	0.000730574	0
468	0.9999999	1
469	0.002252852	0
470	0.9990233	1
471	0.99999785	1
472	0.19691122	0
473	1.30E-06	0
474	0.99999666	1
475	0.99939144	1
476	0.99999976	1
477	0.00039743	0
478	0.99999917	1
479	0.99905795	1
480	0.9999987	1
481	2.61E-07	0
482	0.9999976	1
483	0.00246999	0
484	0.9999676	1
485	0.9999757	1
486	0.9999987	1
487	0.9999753	1
488	0.999982	1
489	0.99999714	1
490	1	1
491	0.99992025	1
492	0.99997246	1
493	0.99999416	1
494	0.99997866	1
495	0.99999833	1
496	0.99999857	1
497	0.9999999	1
498	5.32E-06	0
499	0.99400276	1
500	0.99999976	1
501	1	1
502	0.99991846	1
503	0.9999993	1
504	0.9998932	1
505	0.008946592	0
506	0.99999833	1
507	0.9999949	1
508	0.999984	1
509	0.9999995	1
510	0.99999416	1
511	0.9998448	1
512	0.99606305	1
513	7.81E-05	0
514	0.9999974	1
515	0.99999344	1
516	1.95E-05	0
517	0.99999547	1
518	0.005203471	0
519	0.9999974	1
520	0.9999821	1
521	0.9789869	1
522	0.9999864	1
523	0.9999875	1
524	0.99998796	1
525	0.99989176	1
526	0.62539095	1
527	0.99930966	1
528	0.9999989	1
529	0.9994673	1
530	0.000959735	0
531	0.000312042	0
532	0.9999993	1
533	0.9999881	1
534	0.006931125	0
535	1.78E-05	0
536	0.000406165	0
537	0.99965966	1
538	0.030525045	0
539	0.99999905	1
540	0.9999902	1
541	0.99999607	1
542	0.99999905	1
543	0.9999989	1
544	0.99998665	1
545	0.004865773	0
546	0.99994385	1
547	0.99999785	1
548	0.99999	1
549	0.9895671	1
550	0.9999919	1
551	0.000129353	0
552	0.9999869	1
553	0.9999994	1
554	0.9999969	1
555	0.9997452	1
556	0.9999945	1
557	0.99999654	1
558	0.99999523	1
559	0.99999976	1
560	1	1
561	0.9982017	1
562	0.9999987	1
563	0.9999857	1
564	0.9999999	1
565	0.9999646	1
566	0.9999994	1
567	0.9999964	1
568	0.000154309	0
569	0.99999774	1
570	0.99999964	1
571	0.9999982	1
572	0.99999905	1
573	0.99999917	1
574	0.99999213	1
575	0.999995	1
576	0.99999976	1
577	0.00144865	0
578	5.85E-06	0
579	0.9999658	1
580	0.99956757	1
581	0.9999784	1
582	0.15387061	0
583	6.11E-06	0
584	0.99999845	0
585	0.9999635	1
586	0.9999902	1
587	0.99990475	1
588	0.99994636	1
589	0.99988914	1
590	0.19139707	1
591	0.9998604	1
592	0.999985	1
593	0.000891608	0
594	3.00E-06	0
595	0.9994991	1
596	0.9999472	1
597	0.9942281	1
598	0.9992924	1
599	0.001479158	0
600	0.9992078	1
601	0.99998164	1
602	0.99998975	1
603	0.99991345	1
604	0.9993812	1
605	0.99998736	1
606	0.99999976	1
607	4.23E-06	0
608	8.86E-05	0
609	0.988299	1
610	0.99730265	1
611	0.9999999	1
612	1	1
613	0.99999905	1
614	0.99999964	1
615	0.99998355	1
616	0.99999917	1
617	0.9999181	1
618	0.9999975	1
619	1	1
620	0.9999943	1
621	0.000644283	0
622	0.99994147	1
623	0.9999535	1
624	0.99999774	1
625	1	1
626	0.9999989	1
627	0.99999464	1
628	0.99997044	1
629	0.999811	1
630	0.9999951	1
631	0.9999963	1
632	0.99954957	1
633	0.99999666	0
634	0.9999951	1
635	0.99991393	1
636	0.99998796	1
637	0.995659	1
638	0.000606754	0
639	0.9999958	1
640	0.08944186	0
641	0.9999974	1
642	0.9999995	1
643	0.000679302	0
644	0.9999982	1
645	0.99999666	1
646	0.999997	1
647	0.000426412	0
648	0.000369837	0
649	0.99998915	1
650	0.9999969	1
651	0.99978095	1
652	0.001154738	0
653	0.99998367	1
654	0.9999056	1
655	0.99986446	1
656	0.9999882	1
657	0.9999832	1
658	0.9991399	1
659	0.99999976	1
660	0.9999931	1
661	0.9968701	1
662	0.9999833	1
663	0.000498259	0
664	0.001564562	0
665	0.13581043	0
666	0.99958867	1
667	0.99999976	1
668	0.99999845	1
669	2.27E-05	0
670	0.9493013	1
671	0.9999733	1
672	0.99999595	1
673	0.001606801	0
674	0.9998425	1
675	2.49E-05	0
676	0.99999356	1
677	0.999564	1
678	0.99997866	1
679	0.98792785	1
680	0.99991226	1
681	0.9999261	1
682	0.9999976	1
683	0.000413531	0
684	0.99999917	1
685	0.9999999	1
686	0.99999976	1
687	0.99999833	1
688	0.9999999	1
689	0.99999976	1
690	0.081460185	0
691	0.99999297	1
692	0.9999987	1
693	0.99998903	1
694	0.9999993	1
695	0.99995863	1
696	0.9999914	1
697	0.4313523	0
698	0.9999927	1
699	0.99999833	1
700	0.9986817	1
701	0.29909778	0
702	0.99999046	1
703	0.99998045	1
704	1.53E-06	0
705	0.9928852	1
706	0.9994276	1
707	0.9996087	1
708	0.99999523	1
709	0.9999881	1
710	0.99997854	1
711	0.9999927	1
712	0.9760468	1
713	8.82E-08	0
714	0.99999917	1
715	0.9999976	1
716	0.9999509	1
717	0.9999999	1
718	0.99999845	1
719	0.99999356	1
720	0.99999905	1
721	0.9999596	1
722	0.99915814	1
723	0.9999995	1
724	0.9994497	1
725	1.33E-07	0
726	0.9999975	1
727	0.9998016	1
728	0.9999995	1
729	0.99999595	1
730	0.99930835	1
731	0.9999976	1
732	0.9999846	1
733	1.08E-05	0
734	0.99999976	1
735	0.9999857	1
736	0.99962103	1
737	0.9996326	1
738	0.9998264	1
739	0.9999969	1
740	0.9999254	1
741	0.99987066	1
742	0.99256116	1
743	0.94368887	1
744	0.99993706	1
745	0.035694826	0
746	0.000130864	0
747	0.000202435	0
748	0.6119381	1
749	0.99998033	1
750	0.99999976	1
751	0.99994826	1
752	0.86818856	1
753	0.9998235	1
754	0.99999845	1
755	0.9997719	1
756	0.99999857	1
757	0.9996145	1
758	0.9957819	1
759	5.58E-05	0
760	0.99992585	1
761	0.9999999	1
762	0.99998987	1
763	0.99993765	1
764	0.9999969	1
765	0.9999858	1
766	0.9999995	1
767	0.99999976	0
768	0.9965545	1
769	0.999992	1
770	1	1
771	8.87E-06	0
772	0.9999993	1
773	0.99999654	1
774	0.99999535	1
775	0.99980074	1
776	0.97045916	1
777	0.99998724	1
778	0.9975412	1
779	0.99999976	1
780	0.99999917	1
781	0.9776822	1
782	0.36361954	1
783	0.99998724	1
784	0.9999989	1
785	0.9964754	1
786	0.99999654	1
787	0.99998975	1
788	0.99999654	1
789	0.9999932	1
790	0.9999777	1
791	0.001501241	0
792	0.999879	1
793	0.910094	1
794	0.9999924	1
795	0.999998	1
796	9.97E-06	0
797	0.99950206	1
798	0.99999964	1
799	0.9999995	1
800	0.99986506	1
801	0.059382588	0
802	0.99931955	1
803	0.9980719	1
804	0.99999046	1
805	0.99999833	1
806	0.9867692	1
807	0.99998224	1
808	2.36E-08	0
809	0.9999914	1
810	0.99999857	1
811	0.9999769	1
812	0.9999925	1
813	0.99998426	1
814	0.000244507	0
815	0.99990535	1
816	1.09E-05	0
817	1	1
818	0.99999833	1
819	0.999998	1
820	0.99999964	1
821	0.000986987	0
822	0.9993523	1
823	0.00121719	0
824	0.9999739	1
825	0.007390554	0
826	0.9999989	1
827	0.99999344	1
828	0.99994135	1
829	0.9999975	1
830	5.06E-05	0
831	0.99989414	1
832	0.99995303	1
833	0.99999857	1
834	1	1
835	0.99993885	1
836	1	1
837	0.9999995	1
838	0.000180056	0
839	0.9999559	1
840	0.9999926	1
841	0.9999696	1
842	4.65E-07	0
843	0.9991767	1
844	0.9999994	1
845	0.99995255	1
846	0.99998486	1
847	0.99999976	1
848	0.9775647	1
849	0.9997923	1
850	0.99999666	1
851	0.99999917	1
852	0.9999989	1
853	0.99999774	1
854	1	1
855	0.022283982	0
856	0.9999945	1
857	0.48401684	0
858	0.9999651	1
859	0.99999857	1
860	0.99995947	1
861	0.99999976	1
862	0.366572	0
863	0.9999994	1
864	0.9998186	1
865	0.73204195	0
866	0.9971928	1
867	0.9998265	1
868	0.99993753	1
869	0.000843014	0
870	0.9998134	1
871	0.9999901	1
872	0.9920184	1
873	0.99989486	1
874	0.99957186	1
875	0.000197006	0
876	0.9999943	1
877	0.9995055	1
878	0.9999417	1
879	0.99999917	1
880	0.000273347	0
881	0.9999981	1
882	0.000671866	0
883	1	1
884	0.9999951	1
885	0.99999917	1
886	0.99999976	1
887	0.9999882	1
888	0.3095489	0
889	0.99824655	1
890	0.99998915	1
891	0.001790659	0
892	0.9999969	1
893	0.999992	1
894	1	1
895	0.002102763	0
896	0.99944586	1
897	0.9999958	1
898	0.9999975	1
899	0.9999763	1
900	0.9999089	1
901	0.99998975	1
902	0.9999987	1
903	0.99998593	1
904	0.99994946	1
905	0.99999547	1
906	0.99999046	1
907	0.9999927	1
908	6.01E-05	0
909	0.9999503	1
910	0.99999785	1
911	0.99999	1
912	0.99998915	1
913	0.99999905	1
914	0.99999833	1
915	0.116151065	0
916	0.978916	1
917	0.9999845	1
918	0.99998236	1
919	0.9999993	1
920	5.12E-06	0
921	0.007840002	0
922	0.99999607	1
923	0.9999088	1
924	0.9999993	1
925	1	1
926	0.001060499	0
927	0.9999969	1
928	0.2746597	0
929	1.54E-05	0
930	0.000692731	0
931	0.9999995	1
932	0.9999962	1
933	1	1
934	0.9996573	1
935	0.99999976	1
936	0.000549085	0
937	0.9999887	1
938	0.9999764	1
939	0.00570117	0
940	0.99999976	1
941	0.99951494	1
942	1	1
943	0.99926025	1
944	0.99999666	1
945	0.9999776	1
946	0.9998791	1
947	0.9999677	1
948	0.9998894	1
949	0.99999535	1
950	0.91276896	1
951	0.9996087	1
952	0.9999939	1
953	0.99996114	1
954	0.9999999	1
955	0.99999785	1
956	0.9999976	1
957	0.99825686	1
958	0.9997694	1
959	0.9999957	1
960	1.05E-07	0
961	0.99993956	1
962	0.999998	1
963	0.99999905	1
964	0.99996054	1
965	0.99978286	1
966	0.000157251	0
967	0.99993944	1
968	0.9999931	1
969	0.9999857	1
970	0.9999876	1
971	0.9999999	1
972	0.9999958	1
973	1	1
974	0.9975363	1
975	0.99940705	1
976	0.9997229	1
977	0.9999796	1
978	0.9999465	1
979	0.9988066	1
980	0.9999993	1
981	3.21E-05	0
982	0.99996436	1
983	0.99999833	1
984	0.001549755	0
985	0.9999374	1
986	0.99999917	1
987	0.9581548	1
988	0.9999403	1
989	0.99999774	1
990	0.99999976	1
991	0.99999166	1
992	0.00051155	0
993	0.99999774	1
994	0.000100955	0
995	0.99999905	1
996	2.91E-05	0
997	0.99120235	1
998	0.9999995	1
999	0.03061141	0
1000	0.99999964	1
1001	0.9999988	1
1002	0.99999654	1
1003	0.9999969	1
1004	0.99998844	1
1005	0.001398515	0
1006	0.99999416	1
1007	0.9999951	1
1008	0.9999722	1
1009	0.99999917	0
1010	0.9999988	1
1011	0.99999106	1
1012	0.002310424	0
1013	0.9999995	1
1014	0.99537694	1
1015	0.000131583	0
1016	0.99999475	1
1017	0.9973775	1
1018	0.99999	1
1019	0.99999785	1
1020	0.14737421	0
1021	0.9981274	1
1022	0.000929353	0
1023	0.99992955	1
1024	0.23657095	0
1025	0.9999994	1
1026	0.99985826	1
1027	0.99999726	1
1028	0.000738129	0
1029	0.000177742	0
1030	0.99992764	1
1031	0.99998677	1
1032	0.9999628	1
1033	0.999995	1
1034	0.99997735	1
1035	0.9999999	1
1036	0.00092379	0
1037	0.9999995	1
1038	0.999998	1
1039	0.99999857	1
1040	0.000311443	0
1041	0.9999969	1
1042	0.99999917	1
1043	0.9989857	1
1044	0.99999046	1
1045	0.9999908	1
1046	0.9999924	1
1047	0.12069181	0
1048	0.9999876	1
1049	0.99999416	1
1050	0.9994479	1
1051	0.9999794	1
1052	0.99999785	1
1053	0.9999993	1
1054	0.9998982	1
1055	7.39E-06	0
1056	0.4853877	1
1057	0.99972373	1
1058	0.9999982	1
1059	0.001613401	0
1060	0.99999034	1
1061	0.99998987	1
1062	0.9999771	1
1063	0.999997	1
1064	0.9999993	1
1065	0.9999962	1
1066	0.9998975	1
1067	0.9998872	1
1068	0.9999994	1
1069	0.9999989	1
1070	0.99999917	1
1071	0.011406078	0
1072	0.007446223	0
1073	0.00047112	0
1074	0.99999976	1
1075	0.000111738	0
1076	0.000334939	0
1077	0.9999752	1
1078	0.99986315	1
1079	0.99928385	1
1080	0.9999927	1
1081	0.9999999	1
1082	2.16E-06	0
1083	0.99999225	1
1084	1.07E-05	0
1085	0.9999944	1
1086	1	0
1087	1.63E-07	0
1088	0.9991456	1
1089	0.9999057	1
1090	0.9997843	1
1091	0.9999982	1
1092	0.9999894	1
1093	0.99995947	1
1094	0.00019099	0
1095	0.9999703	1
1096	0.9999937	1
1097	0.9999635	1
1098	4.42E-05	0
1099	0.99993217	1
1100	0.99999905	1
1101	0.9999999	1
1102	0.99999547	1
1103	9.18E-05	0
1104	0.9995493	1
1105	0.000284342	0
1106	0.9999999	1
1107	0.9999862	1
1108	0.9999924	1
1109	1	1
1110	1	1
1111	0.99999774	1
1112	0.9999963	1
1113	0.9963942	1
1114	0.9999896	1
1115	0.9993849	1
1116	0.9999931	1
1117	0.999995	1
1118	0.99997985	1
1119	1	1
1120	1	1
1121	0.038113516	0
1122	0.9999634	1
1123	0.9999981	1
1124	0.9999989	1
1125	0.99989605	1
1126	0.99752563	1
1127	0.9998934	1
1128	0.9999956	1
1129	3.99E-06	0
1130	0.9999927	1
1131	0.001597347	0
1132	0.9999889	1
1133	0.999874	1
1134	0.99957925	1
1135	0.99999964	1
1136	0.068901464	0
1137	0.10190684	0
1138	0.99998677	1
1139	0.9987525	1
1140	0.99999666	1
1141	0.99990475	1
1142	0.000133103	0
1143	0.13243106	0
1144	0.9993424	1
1145	0.9999993	1
1146	0.9998975	0
1147	0.99984396	1
1148	0.9999703	1
1149	2.37E-07	0
1150	0.99999917	1
1151	0.9997106	1
1152	0.19904834	0
1153	0.9999815	1
1154	0.99999154	1
1155	0.99999976	1
1156	0.9999964	1
1157	0.99985874	1
1158	0.9999989	1
1159	0.027371513	0
1160	0.9999958	1
1161	0.000381498	0
1162	1.78E-05	0
1163	0.99999905	1
1164	3.71E-05	0
1165	0.9999896	1
1166	0.99919003	1
1167	0.9999993	1
1168	0.999961	1
1169	1.87E-05	0
1170	0.99999976	1
1171	0.9999994	1
1172	0.14562252	0
1173	0.99999523	1
1174	0.99999857	1
1175	0.620244	0
1176	0.9999933	1
1177	0.99999857	1
1178	0.013258295	0
1179	0.021357851	0
1180	0.99997044	1
1181	0.9999999	1
1182	0.9999882	1
1183	0.99999833	1
1184	0.001603165	0
1185	0.99999833	1
1186	0.99999857	1
1187	0.32440734	1
1188	0.99999	1
1189	0.9999838	1
1190	0.9999877	1
1191	0.999987	1
1192	0.9998652	1
1193	0.000441937	0
1194	0.000129119	0
1195	0.54475945	1
1196	1.27E-05	0
1197	0.9530324	1
1198	0.9999969	1
1199	0.9999963	1
1200	0.9999975	1
1201	0.9999429	1
1202	0.001475945	0
1203	0.9999933	1
1204	0.99999225	1
1205	0.9999796	1
1206	5.46E-07	0
1207	0.98600674	1
1208	0.9999988	1
1209	0.9914948	1
1210	0.61006343	0
1211	0.99997056	1
1212	1	1
1213	0.9999782	1
1214	0.9999871	1
1215	0.01179825	0
1216	0.9997701	1
1217	0.9999652	1
1218	0.9961809	1
1219	0.9999994	1
1220	0.9999975	1
1221	3.54E-05	0
1222	0.99992347	1
1223	0.99997115	1
1224	0.000452713	0
1225	1	1
1226	0.9999937	1
1227	0.99982905	1
1228	0.000879356	0
1229	0.9999995	1
1230	0.99995935	1
1231	0.9999976	1
1232	0.9999999	1
1233	0.9710721	1
1234	0.9999932	1
1235	6.63E-07	0
1236	0.9999931	1
1237	0.99999964	1
1238	0.99989116	1
1239	0.9999889	1
1240	0.73144853	0
1241	0.06132803	0
1242	0.9999987	1
1243	0.9999999	1
1244	0.99999976	1
1245	0.001892671	0
1246	0.99995625	1
1247	0.022838747	0
1248	1	1
1249	0.000158215	0
1250	0.000207786	0
1251	0.9998921	1
1252	0.9985701	1
1253	0.99999034	1
1254	0.9982522	1
1255	0.99999964	1
1256	0.9999877	1
1257	3.74E-05	0
1258	0.99999905	1
1259	0.9999851	1
1260	0.99988437	1
1261	0.99999976	1
1262	0.9964302	1
1263	0.99949336	1
1264	0.9998958	1
1265	4.23E-06	0
1266	0.9519407	1
1267	0.99999976	1
1268	0.9999999	1
1269	8.98E-06	0
1270	0.99999654	0
1271	0.39279678	0
1272	0.99999964	1
1273	0.99999833	1
1274	0.9999999	1
1275	0.9999995	1
1276	0.9999987	1
1277	0.99999535	1
1278	0.9999995	1
1279	0.999987	1
1280	0.55322987	1
1281	0.9999913	1
1282	0.999998	1
1283	0.9999995	1
1284	0.9999987	1
1285	0.99999976	1
1286	0.9785219	1
1287	7.76E-05	0
1288	0.9998103	1
1289	0.9985166	1
1290	0.99997723	1
1291	0.99999833	1
1292	0.9999342	1
1293	0.9999825	1
1294	0.9998056	1
1295	0.9995653	1
1296	0.9999999	1
1297	0.999977	1
1298	0.9999999	1
1299	0.9999784	1
1300	0.99993765	1
1301	1.25E-06	0
1302	0.9998555	1
1303	0.99994516	1
1304	0.99999964	1
1305	0.9999964	1
1306	0.9920738	1
1307	0.9999999	1
1308	1.20E-05	0
1309	0.99989974	1
1310	0.99805945	1
1311	0.9999999	1
1312	0.99995446	1
1313	0.9999647	1
1314	0.9999535	1
1315	0.000124374	0
1316	0.9999988	1
1317	0.99998987	1
1318	0.99922824	1
1319	0.9999827	1
1320	0.99306655	1
1321	0.9999963	1
1322	0.99999857	1
1323	0.001503925	0
1324	0.9340417	1
1325	0.99999464	1
1326	0.99997413	1
1327	0.9999944	1
1328	0.9999895	1
1329	0.9999833	1
1330	0.9999877	1
1331	0.9999883	1
1332	0.99992514	1
1333	0.9999933	1
1334	0.99983823	1
1335	0.9974948	1
1336	0.000574827	0
1337	0.99999046	1
1338	0.99983954	1
1339	0.4690399	0
1340	0.9988488	1
1341	0.33031	0
1342	0.9999908	1
1343	0.9999987	1
1344	0.99990094	1
1345	0.000492219	0
1346	0.98983335	1
1347	0.99999917	1
1348	1	1
1349	0.9999888	1
1350	0.99992347	1
1351	0.999233	1
1352	0.00424231	0
1353	0.99988925	1
1354	0.99943966	1
1355	0.99997747	1
1356	0.99999976	1
1357	0.9999354	1
1358	0.99999464	1
1359	0.23695666	0
1360	0.999992	1
1361	0.9989613	1
1362	0.9999999	1
1363	0.9999989	1
1364	0.003728022	0
1365	0.99999833	1
1366	0.9999969	1
1367	0.999997	1
1368	0.000432645	0
1369	0.9998022	1
1370	0.99999714	1
1371	0.999998	1
1372	0.99999166	1
1373	6.56E-05	0
1374	0.999992	1
1375	0.005396494	0
1376	0.9999919	1
1377	0.99997544	1
1378	0.9997602	1
1379	0.9998605	1
1380	7.75E-06	0
1381	0.9471149	1
1382	0.9998419	1
1383	0.99998987	1
1384	0.9999988	1
1385	0.99999976	1
1386	0.99999285	1
1387	2.47E-05	0
1388	0.99999857	1
1389	0.000332068	0
1390	0.9998492	1
1391	0.99999964	1
1392	0.9999976	1
1393	0.9999989	1
1394	0.002428897	0
1395	0.000612816	0
1396	0.99999917	1
1397	0.99999714	1
1398	0.9999709	1
1399	0.99999976	1
1400	0.99999666	1
1401	0.99999154	1
1402	0.9999912	1
1403	0.009232559	0
1404	0.002307203	0
1405	0.9999969	1
1406	0.9999889	1
1407	0.9999943	1
1408	0.000494398	0
1409	0.99971217	1
1410	0.9999645	1
1411	0.9999974	1
1412	0.99999857	1
1413	0.9999988	1
1414	0.9999999	1
1415	0.9999939	1
1416	0.000405115	0
1417	0.9999801	1
1418	0.9999994	1
1419	0.028096335	0
1420	0.9999403	1
1421	0.9999875	1
1422	5.41E-05	0
1423	0.99999976	1
1424	0.9999995	1
1425	0.9995407	1
1426	0.99999726	1
1427	0.000104992	0
1428	0.99999094	1
1429	0.9999887	1
1430	0.999997	1
1431	0.9999999	1
1432	0.9824119	1
1433	0.99999964	1
1434	0.9999943	1
1435	0.99999475	1
1436	0.9996364	1
1437	0.1688333	0
1438	0.99924433	1
1439	0.9999958	1
1440	0.9997615	1
1441	8.33E-07	0
1442	0.99986506	1
1443	0.9999714	1
1444	0.21698497	0
1445	0.9928382	1
1446	0.9999963	1
1447	0.9999931	1
1448	0.9999906	1
1449	0.97879225	1
1450	0.001261737	0
1451	0.9996965	1
1452	0.99999833	1
1453	0.99999285	1
1454	0.000379061	0
1455	0.9999933	1
1456	1	1
1457	0.9999951	1
1458	1.56E-06	0
1459	1	0
1460	0.9999993	1
1461	0.99999475	1
1462	0.99998975	1
1463	0.9999888	1
1464	0.99998975	1
1465	0.000135172	0
1466	9.53E-08	0
1467	0.17551178	0
1468	0.99988914	1
1469	0.9999993	1
1470	0.9997712	1
1471	0.9999887	1
1472	0.9997942	1
1473	0.00025749	0
1474	0.99999976	1
1475	0.99999964	1
1476	2.48E-05	0
1477	0.9999877	1
1478	0.02052039	0
1479	0.99999547	1
1480	0.9999974	1
1481	0.9991819	1
1482	0.9999429	1
1483	0.99999464	1
1484	0.99999475	1
1485	0.46472135	1
1486	0.99999726	1
1487	0.009426583	0
1488	0.9999964	1
1489	0.99999964	1
1490	0.99999607	1
1491	0.99999285	1
1492	0.99998057	1
1493	0.9954906	1
1494	0.9993801	1
1495	0.004241545	0
1496	0.9999943	1
1497	0.9999591	1
1498	0.9999999	1
1499	0.99996173	1
1500	0.9997421	1
1501	0.002834618	0
1502	0.9999944	1
1503	0.9999968	1
1504	1	1
1505	0.8706227	1
1506	0.9998872	1
1507	0.05282955	0
1508	0.99998	1
1509	0.99999833	1
1510	0.99999976	0
1511	0.99999845	1
1512	0.9999213	1
1513	1.08E-05	0
1514	0.99997556	1
1515	0.9999819	1
1516	8.36E-08	0
1517	0.99999213	1
1518	0.9999987	1
1519	1.85E-06	0
1520	0.99990296	1
1521	0.99996245	1
1522	0.99999654	1
1523	0.999964	1
1524	0.9988939	1
1525	0.99995625	1
1526	0.9999981	1
1527	0.9999244	1
1528	0.9862155	1
1529	1.19E-05	0
1530	0.9995821	1
1531	0.9999713	1
1532	0.99999464	1
1533	5.21E-07	0
1534	0.9999597	1
1535	0.99999976	1
1536	0.993385	1
1537	0.9999994	1
1538	0.9999995	1
1539	0.000165768	0
1540	0.9999753	1
1541	0.99999917	1
1542	0.99999976	1
1543	2.76E-05	0
1544	0.99998355	1
1545	0.9999995	1
1546	0.9999999	1
1547	0.99999976	1
1548	0.9999813	1
1549	0.032291047	0
1550	0.99997854	1
1551	0.99997616	1
1552	0.9999994	1
1553	0.9999919	1
1554	0.99999523	1
1555	0.98917985	1
1556	0.99999416	1
1557	0.9998324	1
1558	0.9999999	1
1559	0.9999832	1
1560	0.9998498	1
1561	0.999998	1
1562	0.99999905	1
1563	0.9999889	1
1564	0.91858226	1
1565	0.9999995	1
1566	0.9999962	1
1567	0.9999248	1
1568	0.999998	1
1569	1.66E-05	0
1570	0.99997425	1
1571	0.9999666	1
1572	0.9999944	1
1573	0.9999908	1
1574	0.004812349	0
1575	0.99996793	1
1576	0.99999964	1
1577	0.9999993	1
1578	0.9999857	1
1579	0.99998593	1
1580	0.99999547	1
1581	0.9999989	1
1582	0.999845	1
1583	0.9999999	1
1584	0.003312804	0
1585	0.9923637	1
1586	1	1
1587	0.999995	1
1588	0.9999974	1
1589	0.000993093	0
1590	0.9999999	1
1591	0.9998492	1
1592	0.99949896	1
1593	0.9999993	1
1594	0.9999982	1
1595	0.9999423	1
1596	0.9999924	1
1597	0.00019439	0
1598	0.99992657	1
1599	0.9999713	1
1600	0.9999999	1
1601	0.99927956	1
1602	0.9999256	1
1603	0.000237457	0
1604	0.9999957	1
1605	0.9999449	1
1606	0.9998876	1
1607	0.99999785	1
1608	0.9999809	1
1609	0.9999888	1
1610	0.99998367	1
1611	0.16622172	0
1612	0.93378395	1
1613	0.99999666	1
1614	0.006771692	0
1615	0.999995	1
1616	0.001901584	0
1617	0.99999976	1
1618	0.99956566	1
1619	0.9994929	1
1620	0.9999839	1
1621	0.99999964	1
1622	0.9998061	1
1623	0.99986315	1
1624	0.9999974	1
1625	0.9999752	1
1626	0.99999225	1
1627	0.99999976	1
1628	0.9991441	1
1629	0.9999813	1
1630	0.9999999	1
1631	0.9999845	1
1632	0.99999785	1
1633	0.9999404	1
1634	6.78E-06	0
1635	0.9999999	1
1636	0.9999865	1
1637	0.9999999	1
1638	0.99986553	1
1639	0.9999757	1
1640	0.99670464	1
1641	0.99999535	1
1642	0.9999517	1
1643	0.9999994	1
1644	0.99996567	1
1645	1.64E-05	0
1646	0.99995136	1
1647	0.99995303	1
1648	0.21495979	0
1649	0.99999297	1
1650	0.99972576	1
1651	0.99999976	1
1652	0.99999845	1
1653	0.00840526	0
1654	2.67E-07	0
1655	0.9988111	1
1656	0.9999989	1
1657	0.008019948	0
1658	0.9999987	1
1659	0.99999654	1
1660	0.055778697	0
1661	0.9999963	1
1662	1.89E-05	0
1663	0.99997663	1
1664	0.9997826	1
1665	0.99999523	1
1666	0.9999654	1
1667	0.999997	1
1668	0.000195679	0
1669	0.000611524	0
1670	0.37287045	0
1671	0.9999987	1
1672	0.9999697	1
1673	0.9916967	1
1674	0.99163365	1
1675	0.9999378	1
1676	0.9987727	1
1677	6.54E-08	0
1678	0.9999862	1
1679	0.999995	1
1680	0.99999845	1
1681	0.9999919	1
1682	0.9999993	1
1683	6.97E-05	0
1684	0.99995184	1
1685	1	1
1686	0.99999404	1
1687	0.9996543	1
1688	0.99999905	1
1689	0.99999964	1
1690	0.9999999	1
1691	0.056966268	0
1692	0.9999963	1
1693	0.9999739	1
1694	0.999992	1
1695	0.000476442	0
1696	0.9961915	1
1697	0.99999285	1
1698	0.9999994	1
1699	0.99999917	1
1700	1	1
1701	0.9999776	1
1702	0.99998	1
1703	0.9999974	1
1704	0.999967	1
1705	0.99996877	1
1706	0.9999863	1
1707	0.9991059	1
1708	0.001987848	0
1709	0.99977785	1
1710	0.9999691	1
1711	0.99999917	1
1712	0.9999988	1
1713	0.99977976	1
1714	0.9999993	1
1715	0.9999746	1
1716	6.29E-05	0
1717	0.99999976	1
1718	0.9999969	1
1719	3.67E-05	0
1720	0.99997294	1
1721	0.000147903	0
1722	0.99999654	1
1723	0.99999857	1
1724	0.000483883	0
1725	0.9999999	1
1726	7.51E-05	0
1727	0.9999968	1
1728	0.99999964	1
1729	0.9989478	1
1730	0.99991417	1
1731	0.99981457	1
1732	0.9996045	1
1733	0.99998665	1
1734	0.99997985	1
1735	0.000187798	0
1736	0.99999833	1
1737	0.9999682	1
1738	0.9999529	0
1739	0.99999833	1
1740	0.99983525	1
1741	1	1
1742	0.99995744	1
1743	0.9999149	1
1744	0.20335665	0
1745	0.99999964	1
1746	0.99779165	0
1747	0.9982078	1
1748	0.9999534	1
1749	9.26E-07	0
1750	0.9999167	1
1751	0.99999857	1
1752	0.99999714	1
1753	0.005403565	0
1754	0.99999976	1
1755	0.99999857	1
1756	0.99999416	1
1757	0.99961615	1
1758	0.99999475	1
1759	0.001084394	0
1760	0.010106894	0
1761	0.99998987	1
1762	0.99999976	1
1763	0.03262547	0
1764	0.9999993	1
1765	0.002839885	0
1766	0.3905627	0
1767	0.002313904	0
1768	0.000178758	0
1769	0.99999785	1
1770	1	1
1771	0.99748814	1
1772	0.9998659	1
1773	0.99982905	1
1774	0.99999905	1
1775	0.99999976	1
1776	0.9999938	1
1777	0.9985744	1
1778	0.99999547	1
1779	0.9999956	1
1780	0.004974135	0
1781	0.99992025	1
1782	0.9999497	1
1783	0.99974257	1
1784	0.9999863	1
1785	0.9999893	1
1786	0.99992526	1
1787	1.86E-07	0
1788	0.99999905	1
1789	0.99999845	1
1790	0.99998677	1
1791	6.53E-06	0
1792	1.50E-05	0
1793	0.9613927	1
1794	0.99998295	1
1795	0.99999857	1
1796	0.99985945	1
1797	0.9999932	1
1798	0.9999988	1
1799	0.99999774	1
1800	0.99999976	1
1801	0.0008006	0
1802	0.99999976	1
1803	0.9999894	1
1804	0.9999981	1
1805	0.9999999	1
1806	0.9999894	1
1807	0.9999974	1
1808	0.9999888	1
1809	0.999997	1
1810	0.99997926	1
1811	0.9988913	1
1812	0.9998816	1
1813	1.65E-06	0
1814	1.94E-05	0
1815	0.99998856	1
1816	0.99998724	1
1817	0.9999536	1
1818	0.9996439	1
1819	0.999997	1
1820	0.9997228	1
1821	0.9995678	0
1822	0.9999969	1
1823	0.9999964	1
1824	0.9999999	1
1825	0.99996495	1
1826	0.005954726	0
1827	0.9999974	1
1828	0.99999976	1
1829	0.999964	1
1830	0.99999535	1
1831	1	1
1832	0.99998593	1
1833	0.9999939	1
1834	0.002748268	0
1835	0.22915499	0
1836	1	1
1837	0.9999777	0
1838	0.99998736	1
1839	0.99990094	1
1840	0.99998486	1
1841	0.99999976	1
1842	0.9999417	1
1843	0.003238948	0
1844	0.99998474	1
1845	2.29E-05	0
1846	2.29E-05	0
1847	0.9999683	1
1848	0.999997	1
1849	0.9999989	1
1850	0.41121954	1
1851	0.9997459	1
1852	0.99998283	1
1853	0.9999969	1
1854	0.9999261	1
1855	5.98E-06	0
1856	0.9999974	1
1857	0.9877002	1
1858	0.99999845	1
1859	0.9996362	1
1860	0.99946517	1
1861	0.000368763	0
1862	0.999841	1
1863	0.9999856	1
1864	0.9999981	1
1865	0.99993825	1
1866	0.000479484	0
1867	0.999992	1
1868	0.9999814	1
1869	0.99973065	1
1870	0.999997	1
1871	0.99918765	1
1872	0.010905145	0
1873	0.99946207	1
1874	0.9993668	1
1875	0.9997718	1
1876	0.99999774	1
1877	0.9999988	1
1878	0.9999902	1
1879	0.9999541	1
1880	1	1
1881	0.17393588	0
1882	0.003260799	0
1883	0.99952674	1
1884	0.999997	1
1885	0.9999248	1
1886	0.99986947	1
1887	0.99998367	1
1888	0.9999442	0
1889	0.99999976	1
1890	0.9520373	1
1891	0.99998033	1
1892	1.38E-05	0
1893	0.99682814	1
1894	0.9999964	1
1895	0.99998677	1
1896	0.99999726	1
1897	0.99995947	1
1898	0.99999964	1
1899	0.99994874	1
1900	0.9999893	1
1901	0.9996276	1
1902	0.000426745	0
1903	0.99997866	1
1904	0.000356417	0
1905	0.9999995	1
1906	0.9999975	1
1907	0.99997985	1
1908	0.99940515	1
1909	0.000959763	0
1910	0.999998	1
1911	0.010867259	0
1912	0.99999976	1
1913	0.9999987	1
1914	0.06810832	0
1915	0.000237852	0
1916	1	1
1917	0.9998776	1
1918	0.99993503	1
1919	3.31E-06	0
1920	0.99999666	1
1921	0.99999714	1
1922	0.9999726	1
1923	0.9999598	1
1924	0.8304088	1
1925	0.99979454	1
1926	0.9912872	1
1927	0.002742049	0
1928	0.99999714	1
1929	0.2686145	0
1930	3.69E-06	0
1931	0.9999907	1
1932	0.99998736	1
1933	0.99996924	1
1934	0.000175301	0
1935	0.000188837	0
1936	0.9990276	1
1937	0.9999939	1
1938	0.99998	1
1939	0.00103779	0
1940	0.000115785	0
1941	0.9999999	1
1942	0.9996524	1
1943	0.99990654	1
1944	0.9986425	1
1945	0.99999964	1
1946	0.9999999	1
1947	0.0799929	0
1948	0.9999771	1
1949	0.99999714	1
1950	0.9999559	1
1951	0.9994117	1
1952	0.99999213	1
1953	0.99999905	1
1954	0.99996245	1
1955	0.9999999	1
1956	0.999788	1
1957	0.99988055	1
1958	0.99994683	1
1959	0.99994993	1
1960	0.99999976	1
1961	0.99996734	1
1962	0.9999386	1
1963	0.9999201	1
1964	4.20E-05	0
1965	0.999987	1
1966	0.6752455	1
1967	0.9999989	1
1968	0.9999988	1
1969	0.9999665	1
1970	1.42E-05	0
1971	0.9999999	1
1972	0.9999646	1
1973	0.9999999	1
1974	0.9991301	1
1975	0.99999154	1
1976	0.9994461	1
1977	0.000538643	0
1978	0.000151855	0
1979	0.09398211	0
1980	0.99999344	1
1981	0.99974376	1
1982	0.00049747	0
1983	0.9999155	1
1984	0.9999163	1
1985	0.9999987	1
1986	0.03371575	0
1987	0.99999976	1
1988	0.99999857	1
1989	0.014197824	0
1990	3.52E-05	0
1991	0.9999937	1
1992	0.99998176	1
1993	1.28E-06	0
1994	0.9999728	1
1995	8.15E-05	0
1996	0.4662074	1
[truncated: 80,536 more rows]
