# Supplementary material for: Deep learning predicts postsurgical recurrence of hepatocellular carcinoma from digital histopathologic images
Source: Sci Rep. 2021 Jan 21;11:2047. doi: 10.1038/s41598-021-81506-y (PMC7820423; doi:10.1038/s41598-021-81506-y)
Supplement: Supplementary file 5 — Supplementary Information 5. [file 41598_2021_81506_MOESM5_ESM.csv]

Deep learning predicts postsurgical recurrence of hepatocellular carcinoma from digital histopathologic images
Rikiya Yamashita, Jin Long, Atif Saleem, Daniel L. Rubin, Jeanne Shen
Source data for: Tumor tile classifcation internal test set
tile_id	probability	label
1	4.06E-06	0
2	7.52E-05	0
3	0.010055581	0
4	0.002646295	0
5	0.85651046	0
6	0.14228044	0
7	0.066288166	0
8	3.03E-05	0
9	0.008714935	0
10	0.000304596	0
11	0.035585906	0
12	4.85E-06	0
13	0.03820162	0
14	1.39E-06	0
15	0.22175805	1
16	0.006178904	0
17	0.002740172	0
18	0.8137938	1
19	0.001102442	0
20	0.000746879	0
21	2.69E-06	0
22	0.000229233	0
23	0.000924309	0
24	3.62E-07	0
25	0.01386889	1
26	0.000741097	0
27	0.8305026	1
28	1.24E-07	0
29	0.99211323	1
30	0.106772475	0
31	0.12877579	0
32	2.15E-07	0
33	1.39E-05	0
34	9.09E-05	0
35	0.000757312	0
36	0.004295065	0
37	0.12093744	0
38	0.001134501	0
39	0.007226597	0
40	0.29223675	0
41	0.07097441	0
42	0.000106011	0
43	7.35E-06	0
44	0.00013471	0
45	2.37E-09	0
46	3.92E-10	0
47	0.001507305	0
48	0.00536339	0
49	0.005896545	0
50	7.64E-05	0
51	0.003136228	0
52	4.37E-05	0
53	0.003213436	0
54	1.71E-07	0
55	0.009369123	0
56	0.004520973	0
57	0.007209556	0
58	0.014551366	0
59	8.08E-06	0
60	0.009085849	0
61	0.000988572	0
62	1.57E-05	0
63	4.01E-07	0
64	0.14913692	0
65	0.33434522	0
66	0.82515085	1
67	2.61E-05	0
68	0.027463933	0
69	0.015725201	0
70	2.56E-05	0
71	0.000680631	0
72	1.08E-05	0
73	0.00993731	0
74	6.50E-05	0
75	8.30E-09	0
76	0.085058965	0
77	0.98747975	1
78	2.02E-05	0
79	0.000260163	0
80	0.041644145	0
81	0.009972698	0
82	0.030284666	1
83	0.36340865	1
84	0.025750186	0
85	5.56E-05	0
86	3.69E-06	0
87	0.011608702	0
88	0.002340973	0
89	0.000287869	0
90	3.22E-05	0
91	0.000963215	0
92	0.00023231	0
93	0.008726873	0
94	0.002206013	0
95	0.001271778	0
96	5.18E-06	0
97	2.77E-05	0
98	0.000215587	0
99	0.00162869	0
100	0.007485362	0
101	0.009976305	0
102	1.39E-08	0
103	0.000454199	0
104	7.06E-06	0
105	0.000992784	0
106	0.00093846	0
107	0.003324074	0
108	0.000534517	0
109	0.9710301	1
110	3.43E-07	0
111	0.002246245	0
112	0.09470905	0
113	0.003508865	0
114	0.015310732	0
115	0.000895298	0
116	5.57E-06	0
117	0.24102211	1
118	4.59E-06	0
119	0.030262817	0
120	2.90E-05	0
121	0.13879845	0
122	0.002414079	0
123	4.01E-05	0
124	0.014721792	0
125	0.24171178	0
126	0.25524673	1
127	0.000145688	0
128	3.08E-06	0
129	0.001052791	0
130	0.000528216	0
131	6.86E-05	0
132	3.28E-07	0
133	0.000169539	0
134	1.23E-05	0
135	0.001112753	0
136	0.002950157	0
137	0.018608335	0
138	0.17992313	0
139	0.00068302	0
140	0.0342199	0
141	1.87E-05	0
142	2.08E-08	0
143	0.04951767	0
144	8.75E-05	0
145	1.95E-07	0
146	0.003822749	0
147	0.003865155	0
148	1.37E-09	0
149	0.000315617	0
150	0.047124166	0
151	4.60E-05	0
152	0.000568786	0
153	0.9910596	1
154	0.041688494	0
155	0.000236702	0
156	0.017269477	0
157	0.00079532	0
158	0.001600874	0
159	0.006774783	0
160	0.016095102	0
161	0.000351515	0
162	0.21044996	0
163	0.004009779	0
164	0.06537258	0
165	0.00305115	0
166	0.023895541	0
167	3.06E-09	0
168	0.000218938	0
169	0.024064496	0
170	0.001609032	0
171	3.92E-08	0
172	0.03779383	0
173	2.62E-06	0
174	0.011268325	0
175	1.04E-07	0
176	6.83E-05	0
177	0.000575921	0
178	0.1362771	0
179	0.002370632	0
180	0.9988765	1
181	0.011393149	0
182	5.23E-05	0
183	0.000383766	0
184	0.000852109	0
185	0.023091355	0
186	1.16E-05	0
187	0.00774092	0
188	0.001315734	0
189	3.54E-05	0
190	0.013253442	0
191	0.01440059	0
192	1.82E-05	0
193	4.39E-05	0
194	1.39E-06	0
195	0.1363939	0
196	0.004742714	0
197	0.001923332	0
198	0.020293778	0
199	0.000260637	0
200	0.9999887	1
201	0.01853597	0
202	0.000746203	0
203	4.36E-05	0
204	0.27024943	0
205	1.11E-05	0
206	0.000755186	0
207	1.55E-05	0
208	0.002405349	0
209	0.001426149	0
210	1.79E-06	0
211	0.003354327	0
212	0.000327935	0
213	0.003491256	0
214	3.43E-08	0
215	0.013922114	0
216	0.41106096	0
217	0.004746686	0
218	0.33275175	0
219	0.028960971	0
220	4.76E-05	0
221	0.008404636	0
222	2.56E-05	0
223	1.29E-05	0
224	6.99E-06	0
225	4.19E-07	0
226	9.89E-05	0
227	8.59E-06	0
228	0.05548527	0
229	0.001833467	0
230	3.38E-05	0
231	0.001111544	0
232	0.000440343	0
233	0.000170024	0
234	0.020408059	0
235	0.000427131	0
236	0.046922218	0
237	1.12E-10	0
238	0.91637236	1
239	5.72E-05	0
240	0.03052083	0
241	0.003161507	0
242	5.94E-05	0
243	0.9987631	1
244	3.59E-07	0
245	0.000282648	0
246	3.16E-08	0
247	0.002339399	0
248	2.12E-06	0
249	0.002148802	0
250	0.011393311	0
251	0.002245993	0
252	3.11E-09	0
253	1.10E-09	0
254	0.001218327	0
255	6.23E-09	0
256	0.000592641	0
257	0.56559616	1
258	0.28896683	0
259	0.09521065	0
260	0.000420228	0
261	0.017014362	0
262	0.073758356	0
263	0.000398106	0
264	0.031902388	0
265	0.34283975	1
266	2.20E-05	0
267	3.22E-05	0
268	0.0006049	0
269	0.022178674	0
270	0.000118362	0
271	0.000118493	0
272	2.30E-05	0
273	0.07989651	0
274	0.1791261	0
275	0.021247152	0
276	0.013708781	0
277	0.004530825	0
278	0.019025607	0
279	0.014319736	0
280	0.000374545	0
281	0.044965133	0
282	0.99835086	1
283	0.07361618	0
284	0.011830762	0
285	0.001427182	0
286	2.36E-07	0
287	0.26868165	0
288	1.03E-06	0
289	0.001040621	0
290	0.000382838	0
291	0.008976805	0
292	0.001434082	1
293	0.000120443	0
294	1.39E-05	0
295	7.95E-05	0
296	0.000504653	0
297	0.034967143	0
298	0.6151268	0
299	0.00010122	0
300	0.025952624	0
301	1.30E-06	0
302	2.41E-08	0
303	0.020309228	0
304	0.111761406	0
305	0.000169787	0
306	1.40E-06	0
307	2.75E-05	0
308	1.61E-08	0
309	0.003433165	0
310	0.001794585	0
311	0.06431773	0
312	4.70E-05	0
313	2.43E-07	0
314	0.23207799	0
315	0.000318329	0
316	1.56E-06	0
317	0.003135609	0
318	0.043963622	0
319	0.001886916	0
320	0.120082766	0
321	9.67E-05	0
322	4.22E-07	0
323	0.003054567	0
324	0.000621307	0
325	0.014316464	0
326	1.25E-08	0
327	0.18328086	0
328	2.92E-05	0
329	3.02E-09	0
330	0.013442519	0
331	1.45E-06	0
332	0.012064147	0
333	3.19E-07	0
334	0.000157417	0
335	0.1157672	0
336	0.007345249	0
337	0.003506424	0
338	0.003858418	0
339	0.000178969	0
340	0.015020629	0
341	0.6650633	1
342	0.000409899	0
343	5.24E-06	0
344	0.000190393	0
345	0.31223977	1
346	0.016271606	0
347	0.009770067	0
348	0.002657459	0
349	0.006140237	0
350	0.002239357	0
351	1.03E-05	0
352	2.89E-08	0
353	4.83E-05	0
354	1.51E-06	0
355	0.21415815	0
356	0.017895047	0
357	0.000654542	0
358	0.29629585	0
359	0.060272567	0
360	4.52E-07	0
361	0.32204545	0
362	0.005660815	0
363	0.002000225	0
364	0.000827402	0
365	0.054486163	0
366	0.004977332	0
367	0.030577818	0
368	9.87E-09	0
369	0.017788079	0
370	0.000717827	0
371	0.43851686	1
372	0.019711448	0
373	0.12721041	0
374	7.57E-05	0
375	0.04688025	0
376	3.90E-10	0
377	0.020060508	0
378	0.011495387	0
379	0.037654933	0
380	0.001912237	0
381	0.05560192	0
382	0.1529203	1
383	0.023325913	0
384	0.02686665	0
385	0.9997509	1
386	1.34E-05	0
387	0.036950957	0
388	0.000206574	0
389	0.000321216	0
390	2.42E-08	0
391	0.003697487	0
392	1.36E-07	0
393	0.000785382	0
394	0.000579425	0
395	0.042862386	1
396	0.04053784	0
397	2.04E-06	0
398	0.3194985	0
399	0.000388685	0
400	0.04961744	0
401	0.16402645	1
402	0.00208644	0
403	0.000590938	0
404	0.10761179	0
405	2.41E-06	0
406	2.75E-05	0
407	0.02549387	0
408	0.8574874	1
409	1.51E-05	0
410	0.017037688	0
411	0.006458743	0
412	2.18E-05	0
413	3.02E-06	0
414	1.96E-06	0
415	0.001991224	0
416	4.44E-06	0
417	0.16910823	0
418	2.03E-05	0
419	3.36E-07	0
420	0.028344138	0
421	0.010058397	0
422	0.009321582	0
423	9.76E-07	0
424	5.54E-08	0
425	1.77E-07	0
426	0.001505407	0
427	9.99E-08	0
428	0.004916946	0
429	0.000153914	0
430	0.000577585	0
431	1.69E-06	0
432	3.92E-06	0
433	0.00138913	0
434	0.93612117	1
435	0.9868326	1
436	0.003474702	0
437	0.00031078	0
438	0.023539213	0
439	0.002503389	0
440	6.02E-06	0
441	0.024287181	0
442	0.016242368	0
443	0.103277095	0
444	0.000245075	0
445	0.06463576	0
446	0.008464635	0
447	8.60E-09	0
448	0.000988878	0
449	0.000254833	0
450	0.03796112	0
451	7.83E-06	0
452	0.11581093	0
453	2.18E-05	0
454	1.92E-05	0
455	0.005917725	0
456	7.09E-06	0
457	1.02E-06	0
458	0.00071399	0
459	0.000152396	0
460	0.104192	0
461	0.001233926	0
462	0.015177514	0
463	0.000867034	0
464	1.44E-06	0
465	0.9870227	1
466	0.05801729	0
467	0.0249451	0
468	2.80E-05	0
469	0.000108235	0
470	0.009318975	0
471	0.016710484	0
472	0.025126144	0
473	0.09555824	0
474	0.003840588	0
475	0.02555563	0
476	1.69E-06	0
477	8.84E-06	0
478	0.022931458	0
479	0.001389297	0
480	0.74749196	1
481	0.036113527	0
482	0.001056194	0
483	8.61E-05	0
484	0.000488248	0
485	0.000288316	0
486	0.00493465	1
487	0.036279995	0
488	0.002302688	0
489	6.98E-08	0
490	0.1316892	0
491	2.48E-05	0
492	0.33570582	0
493	0.000260632	0
494	0.000139934	0
495	9.67E-07	0
496	0.043503214	0
497	3.78E-06	0
498	0.53458893	1
499	0.002004852	0
500	0.002984303	0
501	0.01194407	0
502	0.004801089	0
503	1.89E-06	0
504	2.12E-05	0
505	0.026243977	0
506	0.000662086	0
507	0.026469877	0
508	0.000396409	0
509	0.001544613	0
510	0.001148423	0
511	0.000121364	0
512	0.03332912	0
513	3.12E-05	0
514	4.68E-09	0
515	0.003523067	0
516	2.90E-06	0
517	6.04E-05	0
518	0.003379155	0
519	0.22789615	0
520	0.000588464	0
521	0.001680928	0
522	0.075834244	0
523	0.001449998	0
524	4.63E-07	0
525	0.019950664	0
526	0.002804544	0
527	0.007102049	0
528	0.003337719	0
529	0.00229732	0
530	0.001906187	0
531	8.15E-06	0
532	0.000200798	0
533	0.019321091	0
534	0.8181674	0
535	1.17E-09	0
536	0.003638995	0
537	0.7054248	1
538	0.7303845	0
539	0.00363464	0
540	0.33538908	0
541	0.1319912	0
542	1.76E-05	0
543	2.31E-06	0
544	7.33E-06	0
545	0.002982702	0
546	1.21E-06	0
547	8.48E-05	0
548	8.29E-05	0
549	0.045466326	0
550	0.000319907	0
551	0.003642576	0
552	1.45E-06	0
553	6.86E-05	0
554	0.02064433	0
555	0.005852363	0
556	0.050175514	0
557	0.71208906	0
558	0.008812341	0
559	0.001007584	0
560	9.04E-08	0
561	3.36E-10	0
562	0.09825335	0
563	0.001536091	0
564	0.00029107	0
565	0.007765568	0
566	0.000257074	0
567	0.012321823	0
568	0.47593823	1
569	0.66562074	0
570	0.000304687	0
571	0.000158269	0
572	0.48881266	0
573	0.9988549	1
574	5.13E-05	0
575	0.002250423	0
576	0.039220262	0
577	0.25394508	0
578	0.08229301	0
579	7.45E-07	0
580	0.007669231	0
581	0.016486358	0
582	0.005352885	0
583	0.001251806	0
584	7.05E-06	0
585	0.06402436	0
586	0.001117931	0
587	1.18E-08	0
588	0.002117739	0
589	3.93E-05	0
590	0.000555402	0
591	5.43E-05	0
592	0.000280019	0
593	3.19E-06	0
594	1.56E-06	0
595	0.000577608	0
596	0.013462739	0
597	0.038541675	0
598	0.000833669	0
599	0.16936354	0
600	5.66E-07	0
601	0.040019102	0
602	0.00320994	0
603	0.012918369	0
604	0.004407624	0
605	1.92E-06	0
606	2.32E-05	0
607	0.001016494	0
608	0.00111311	0
609	2.04E-05	0
610	0.07831887	0
611	4.10E-05	0
612	4.71E-05	0
613	1.98E-05	0
614	1.83E-06	0
615	0.001067383	0
616	0.08184354	0
617	0.12299049	0
618	0.040259834	0
619	0.020601744	0
620	0.087166004	0
621	0.034227975	0
622	0.01605916	0
623	0.002447637	0
624	7.75E-05	0
625	4.07E-05	0
626	4.78E-05	0
627	0.2420086	1
628	0.049144443	0
629	0.000598483	0
630	0.008284011	0
631	0.9061232	1
632	0.000114361	0
633	0.000378678	0
634	6.88E-05	0
635	0.000725715	0
636	0.73692125	1
637	0.010893657	0
638	0.487026	1
639	0.0001444	0
640	0.000105766	0
641	0.01598455	0
642	2.26E-08	0
643	0.002495899	0
644	0.004035359	0
645	1.38E-06	0
646	0.000243751	0
647	0.000480056	0
648	0.028874407	0
649	4.62E-07	0
650	9.63E-08	0
651	1.03E-10	0
652	0.00094125	0
653	0.02509806	0
654	3.68E-09	0
655	0.001376654	0
656	0.009539546	1
657	1.43E-05	0
658	3.63E-07	0
659	4.16E-05	0
660	0.001015034	0
661	0.00024559	0
662	3.30E-05	0
663	0.000319738	0
664	0.006226952	0
665	1.79E-07	0
666	0.000569776	0
667	0.003236691	0
668	0.057061814	0
669	0.005209064	0
670	0.000147839	0
671	0.37246278	0
672	6.64E-07	0
673	0.000849034	0
674	5.99E-07	0
675	0.10024888	0
676	0.00901901	0
677	0.006781409	0
678	0.042622775	0
679	0.008770133	0
680	5.08E-07	0
681	0.004864926	0
682	0.005390577	0
683	0.00083782	0
684	0.002532803	0
685	3.36E-08	0
686	0.8106499	1
687	0.05503355	0
688	0.02982243	0
689	0.00040286	0
690	2.63E-07	0
691	0.01202	0
692	9.65E-08	0
693	0.005405188	0
694	7.72E-06	0
695	0.000344729	0
696	0.018620856	0
697	0.18010958	0
698	7.74E-05	0
699	7.85E-07	0
700	0.00330101	0
701	0.002651353	0
702	8.45E-06	0
703	6.14E-07	0
704	0.001989608	0
705	6.85E-09	0
706	2.65E-05	0
707	1.34E-07	0
708	1.41E-06	0
709	0.001004045	0
710	5.36E-07	0
711	0.00194387	0
712	1.62E-05	0
713	3.49E-05	0
714	5.44E-07	0
715	0.004313746	0
716	0.019338312	0
717	0.023508012	0
718	0.05745263	0
719	5.56E-05	0
720	0.024717188	0
721	2.19E-06	0
722	0.000396436	0
723	0.000184773	0
724	0.000389976	0
725	0.9807733	1
726	0.002159966	0
727	0.000196631	0
728	8.67E-08	0
729	0.001526203	0
730	0.000245279	0
731	7.08E-07	0
732	0.016046364	0
733	0.000759516	0
734	0.01815233	0
735	0.039144825	0
736	0.026389193	0
737	2.62E-06	0
738	0.006333902	0
739	2.98E-07	0
740	6.64E-06	0
741	0.004956503	0
742	5.44E-05	0
743	8.80E-05	0
744	0.000526295	0
745	9.25E-06	0
746	0.000443994	0
747	1.17E-05	0
748	3.95E-06	0
749	1.19E-07	0
750	2.23E-06	0
751	0.000111344	0
752	0.000110297	0
753	0.004028079	0
754	0.001033632	0
755	0.025442507	0
756	0.012341006	0
757	0.000118889	0
758	0.006328688	0
759	0.004645166	0
760	3.95E-05	0
761	0.005732608	0
762	2.52E-06	0
763	5.94E-09	0
764	1.80E-07	0
765	7.73E-08	0
766	0.06338356	0
767	3.62E-06	0
768	2.50E-06	0
769	0.002345874	0
770	2.07E-06	0
771	5.70E-05	0
772	0.012557731	1
773	2.66E-08	0
774	0.002751926	0
775	1.76E-07	0
776	0.002961843	0
777	0.07222437	0
778	0.18265514	0
779	0.15192486	0
780	7.07E-08	0
781	0.11115021	0
782	0.16677295	0
783	4.30E-05	0
784	0.002972304	0
785	0.00855645	0
786	0.030446548	0
787	8.01E-05	0
788	5.02E-05	0
789	0.001316953	0
790	0.005372468	0
791	0.001659721	0
792	0.008306657	0
793	0.061142594	0
794	0.000608484	0
795	3.32E-06	0
796	0.000218782	0
797	0.001854469	0
798	0.01311102	0
799	0.000320075	0
800	0.03808151	0
801	9.90E-10	0
802	1.36E-05	0
803	3.60E-05	0
804	0.000764708	0
805	0.13527824	1
806	0.00142384	0
807	2.81E-07	0
808	5.01E-05	0
809	0.38891122	0
810	0.119841546	0
811	0.006483635	0
812	0.000903129	0
813	0.36839265	1
814	0.0001338	0
815	0.2980109	0
816	0.000231448	0
817	0.000900882	0
818	0.5156328	0
819	0.000334206	0
820	0.09009327	0
821	0.004504778	0
822	0.06704266	0
823	8.17E-05	0
824	3.11E-05	0
825	2.42E-06	0
826	0.000138215	0
827	0.024549747	0
828	0.23013619	0
829	0.02291709	1
830	0.001479461	0
831	0.000950968	0
832	6.95E-05	0
833	9.38E-05	0
834	0.00020086	0
835	0.00065866	0
836	0.07010636	0
837	2.44E-05	0
838	0.00016973	0
839	0.19572467	1
840	0.04394561	1
841	0.000366214	0
842	0.000416553	0
843	0.001380948	0
844	6.89E-05	0
845	0.96788543	1
846	0.005952903	0
847	2.30E-06	0
848	0.001702773	0
849	5.67E-07	0
850	1.82E-06	0
851	3.81E-07	0
852	0.000107492	0
853	0.009072121	0
854	0.004635028	0
855	0.004905175	0
856	0.98097056	1
857	0.005832012	0
858	0.15622133	1
859	0.015412903	0
860	0.06322756	0
861	3.11E-06	0
862	0.000325818	0
863	1.77E-05	0
864	0.00033982	0
865	5.33E-07	0
866	6.03E-06	0
867	0.04727342	0
868	0.031153059	0
869	3.24E-09	0
870	0.000145872	0
871	0.001890091	0
872	9.76E-07	0
873	0.000820912	0
874	0.9960145	1
875	4.29E-05	0
876	0.010042019	0
877	0.052024346	0
878	0.003338173	0
879	0.000305816	0
880	0.007905399	0
881	0.99984765	1
882	0.001197274	0
883	0.000705088	0
884	0.003348112	0
885	0.061179627	0
886	0.006401673	0
887	0.08530309	0
888	1.31E-07	0
889	0.015883286	0
890	0.001243626	0
891	0.000325274	0
892	9.34E-06	0
893	0.011148491	0
894	0.004355601	0
895	0.011573603	0
896	0.020859273	0
897	0.06793384	1
898	0.00064415	0
899	8.55E-09	0
900	0.005543284	0
901	1.60E-05	0
902	0.005672342	0
903	4.24E-07	0
904	0.000280275	0
905	2.53E-08	0
906	0.16247246	0
907	0.000655292	0
908	0.001939455	0
909	0.024566468	0
910	0.000898033	0
911	0.005412673	0
912	0.99998283	1
913	0.000209338	0
914	0.004662119	0
915	5.65E-08	0
916	0.007358793	0
917	0.000360651	0
918	0.003496097	0
919	0.6881104	1
920	0.006661008	0
921	0.06765859	0
922	0.000436919	0
923	5.03E-05	0
924	3.33E-06	0
925	0.000858258	0
926	0.031741463	0
927	0.000794688	0
928	0.15913723	0
929	0.16783951	0
930	0.014018499	0
931	0.009472273	0
932	0.002646213	0
933	0.005665557	0
934	0.000814018	0
935	2.26E-07	0
936	3.62E-05	0
937	0.9163077	1
938	7.75E-07	0
939	0.000585291	0
940	9.78E-05	0
941	0.02008345	0
942	0.002355838	0
943	0.024924465	0
944	4.92E-06	0
945	0.000904598	0
946	0.9965217	1
947	5.66E-05	0
948	3.79E-06	0
949	0.16336685	0
950	0.001623588	0
951	0.17498024	0
952	0.012798541	0
953	0.08104644	0
954	0.011002705	0
955	0.000140546	0
956	0.01186447	0
957	0.000541921	0
958	0.001991685	0
959	0.029898025	0
960	0.001207317	0
961	0.000604458	0
962	2.68E-09	0
963	0.001488837	0
964	0.000238569	0
965	3.54E-07	0
966	7.91E-06	0
967	5.62E-05	0
968	2.14E-05	0
969	0.000300245	0
970	9.36E-06	0
971	2.85E-05	0
972	0.1024241	0
973	8.38E-06	0
974	0.9604324	1
975	0.043390848	0
976	0.5730824	1
977	2.81E-05	0
978	0.17659926	0
979	0.000824525	0
980	0.000139031	0
981	2.59E-07	0
982	0.108295366	0
983	0.001219757	0
984	0.78658795	1
985	3.20E-06	0
986	0.001634774	0
987	0.004158672	0
988	9.83E-06	0
989	5.46E-05	0
990	0.002674075	0
991	1.09E-08	0
992	0.000734895	0
993	0.003695746	0
994	0.000657311	0
995	0.23633005	1
996	1.77E-06	0
997	0.03580098	0
998	0.002907944	0
999	0.000490813	0
1000	0.85117733	1
1001	0.002962465	0
1002	0.011915504	0
1003	0.030547803	0
1004	0.00015509	0
1005	0.1435074	0
1006	0.001541091	0
1007	0.005917971	0
1008	0.001548385	0
1009	2.84E-06	0
1010	0.001296058	0
1011	0.015432215	0
1012	0.006538791	0
1013	0.001467998	0
1014	3.31E-06	0
1015	2.94E-06	0
1016	0.000254524	0
1017	0.000151119	0
1018	5.54E-05	0
1019	0.20785704	0
1020	0.00023516	0
1021	0.01203102	0
1022	0.002732307	0
1023	2.93E-06	0
1024	0.04038543	0
1025	0.019087441	0
1026	0.000101055	0
1027	0.000954763	0
1028	0.08293034	0
1029	0.004603818	0
1030	0.02444049	0
1031	0.003892186	0
1032	0.18026473	1
1033	0.000173965	0
1034	4.95E-10	0
1035	8.45E-08	0
1036	0.000392759	0
1037	3.14E-06	0
1038	0.001771907	0
1039	5.81E-09	0
1040	0.9982488	1
1041	5.04E-05	0
1042	0.17043214	0
1043	4.74E-06	0
1044	0.10441385	0
1045	0.99081343	1
1046	0.013303735	0
1047	0.000112325	0
1048	0.006275868	0
1049	5.50E-07	0
1050	0.018906014	0
1051	0.000286367	0
1052	0.005515438	0
1053	0.09725886	0
1054	0.071415104	0
1055	3.18E-05	0
1056	0.055332083	0
1057	0.07311749	0
1058	0.001296952	0
1059	0.059720214	0
1060	0.002005624	0
1061	0.00401149	0
1062	0.9997905	1
1063	0.10062322	0
1064	1.16E-06	0
1065	6.55E-06	0
1066	0.000130485	0
1067	0.06437449	0
1068	0.002357625	0
1069	3.67E-08	0
1070	0.043885086	0
1071	0.00058624	0
1072	0.000604742	0
1073	3.22E-07	0
1074	0.084387176	0
1075	0.005349697	0
1076	0.000330055	0
1077	0.97240156	1
1078	0.000122085	0
1079	0.001763241	0
1080	0.027458934	0
1081	0.008133347	0
1082	0.014071219	0
1083	0.000314619	0
1084	2.89E-08	0
1085	0.0738505	0
1086	0.009694238	0
1087	0.000599472	0
1088	0.016514774	0
1089	0.000744727	0
1090	4.33E-09	0
1091	1.56E-09	0
1092	8.49E-05	0
1093	0.002857143	0
1094	2.00E-10	0
1095	0.045766857	0
1096	6.50E-06	0
1097	1.55E-06	0
1098	9.09E-05	0
1099	0.005180236	0
1100	6.46E-09	0
1101	0.034309916	0
1102	0.023005892	0
1103	2.38E-09	0
1104	1.31E-05	0
1105	0.025337875	0
1106	0.11626708	0
1107	0.03145363	0
1108	0.15381582	0
1109	0.000238522	0
1110	2.45E-05	0
1111	0.42683464	1
1112	0.000170818	0
1113	0.06462079	0
1114	1.08E-09	0
1115	0.0869783	0
1116	0.000100848	0
1117	0.014807428	0
1118	0.06584922	1
1119	0.04970644	0
1120	0.72370714	1
1121	0.000598887	0
1122	0.000214405	0
1123	0.02832641	0
1124	0.015687231	0
1125	0.002225177	0
1126	0.09392693	0
1127	2.67E-05	0
1128	0.16698216	0
1129	0.010504964	0
1130	0.000230282	0
1131	0.000120029	0
1132	0.101734065	0
1133	0.000952501	0
1134	0.000211449	0
1135	4.79E-07	0
1136	0.004154578	0
1137	0.000538072	0
1138	0.011646627	0
1139	0.005109481	0
1140	0.002192175	0
1141	3.34E-05	0
1142	0.04584267	1
1143	0.001806508	0
1144	0.016503291	0
1145	0.012438173	0
1146	0.01548819	0
1147	4.11E-05	0
1148	0.2012419	0
1149	0.000318334	0
1150	1.44E-07	0
1151	0.001808361	0
1152	0.000152053	0
1153	0.04712268	0
1154	0.001559732	0
1155	0.008173162	0
1156	0.000277798	0
1157	1.56E-09	0
1158	0.000565223	0
1159	0.030455502	0
1160	0.01132762	0
1161	0.021316225	0
1162	1.67E-07	0
1163	0.016513517	0
1164	9.11E-05	0
1165	0.025317151	0
1166	0.001001289	0
1167	6.07E-05	0
1168	0.007873398	0
1169	0.000207739	0
1170	1.03E-06	0
1171	0.000706161	0
1172	2.33E-06	0
1173	2.65E-05	0
1174	0.000469298	0
1175	0.126366	0
1176	0.11825974	0
1177	6.90E-06	0
1178	1.73E-06	0
1179	0.002421881	0
1180	0.049373556	0
1181	0.002934954	0
1182	0.002643832	0
1183	1.70E-05	0
1184	0.001565085	0
1185	5.00E-06	0
1186	0.045436475	0
1187	0.20991333	1
1188	2.68E-06	0
1189	0.039341774	0
1190	0.015038099	0
1191	0.003303978	0
1192	0.014503681	0
1193	0.020899331	0
1194	7.06E-05	0
1195	1.14E-06	0
1196	0.000181074	0
1197	5.43E-08	0
1198	2.21E-05	0
1199	0.002897987	0
1200	0.000158764	0
1201	8.29E-06	0
1202	0.000153627	0
1203	0.000807925	0
1204	0.28057355	1
1205	0.3834158	0
1206	0.005575535	0
1207	0.08175194	0
1208	1.39E-07	0
1209	0.002390465	0
1210	3.46E-05	0
1211	0.02119134	0
1212	0.027666496	0
1213	0.01534633	0
1214	0.05529981	0
1215	0.030539129	0
1216	2.98E-06	0
1217	2.76E-09	0
1218	0.025680339	0
1219	0.001450305	0
1220	0.007316816	0
1221	0.027581457	0
1222	0.010379446	0
1223	0.066163346	1
1224	0.013127101	0
1225	0.001292725	0
1226	1.60E-09	0
1227	0.000239764	0
1228	0.001451144	0
1229	8.00E-07	0
1230	3.53E-06	0
1231	0.018100655	1
1232	0.013582041	1
1233	0.000209782	0
1234	0.003723134	0
1235	0.000148462	0
1236	0.000194838	0
1237	0.002595122	0
1238	0.67827	0
1239	0.063721426	0
1240	1.30E-05	0
1241	0.002989699	0
1242	0.003075077	0
1243	0.000422506	0
1244	5.66E-06	0
1245	0.000708091	0
1246	0.47198552	0
1247	0.002186387	0
1248	1.82E-05	0
1249	0.026201062	0
1250	3.72E-06	0
1251	0.047390148	0
1252	0.001750308	0
1253	0.009319011	0
1254	0.5754492	0
1255	3.13E-05	0
1256	0.000216508	0
1257	0.043942794	0
1258	0.00499425	0
1259	3.53E-06	0
1260	0.021588221	0
1261	0.000395272	0
1262	0.007685316	0
1263	8.27E-06	0
1264	0.006216332	0
1265	0.002047774	0
1266	0.000232275	0
1267	7.31E-06	0
1268	5.32E-07	0
1269	0.002454266	0
1270	0.00051284	0
1271	0.001217316	0
1272	2.56E-06	0
1273	0.06819112	0
1274	0.000433637	0
1275	0.007757152	0
1276	0.0074856	0
1277	0.004921497	0
1278	1.18E-05	0
1279	0.001271667	0
1280	2.04E-08	0
1281	0.018620277	0
1282	3.33E-08	0
1283	0.001099436	0
1284	0.000105072	0
1285	7.55E-07	0
1286	1.23E-07	0
1287	0.001358751	0
1288	4.67E-05	0
1289	0.002453715	0
1290	1.56E-06	0
1291	0.036940563	0
1292	9.45E-05	0
1293	0.04680247	0
1294	0.07247845	0
1295	0.519875	1
1296	0.110239275	0
1297	0.0042316	0
1298	0.002267303	0
1299	2.47E-07	0
1300	0.001489717	0
1301	0.004215398	0
1302	2.99E-06	0
1303	6.83E-05	0
1304	2.81E-06	0
1305	0.000177343	0
1306	0.071790114	0
1307	0.0016158	0
1308	0.002327565	0
1309	5.97E-06	0
1310	0.002848645	0
1311	0.00437117	0
1312	7.60E-05	0
1313	0.21386206	0
1314	0.027076304	0
1315	0.001104518	0
1316	0.24860404	0
1317	0.014249526	0
1318	0.038340684	0
1319	0.000408645	0
1320	0.00055646	0
1321	4.69E-05	0
1322	0.000419701	0
1323	0.18489593	1
1324	0.75139683	1
1325	5.93E-05	0
1326	0.97266495	1
1327	0.006020194	0
1328	2.88E-05	0
1329	0.004721061	0
1330	1.57E-05	0
1331	0.000581727	0
1332	0.000473909	0
1333	0.006978862	0
1334	0.15218827	0
1335	0.014827448	0
1336	6.67E-05	0
1337	8.17E-08	0
1338	1.63E-05	0
1339	0.002332897	0
1340	8.16E-09	0
1341	3.94E-09	0
1342	0.004523524	0
1343	0.9441576	0
1344	0.002526466	0
1345	7.21E-08	0
1346	4.51E-09	0
1347	0.000819862	0
1348	5.33E-09	0
1349	0.002823926	0
1350	0.006999396	0
1351	0.07227794	0
1352	0.008462967	0
1353	5.63E-09	0
1354	3.50E-05	0
1355	6.05E-05	0
1356	0.003062654	0
1357	4.86E-06	0
1358	0.004723365	0
1359	0.027569925	0
1360	2.50E-07	0
1361	0.004159879	0
1362	0.044454742	0
1363	0.08241515	0
1364	0.001463564	0
1365	2.78E-06	0
1366	0.9950328	1
1367	0.000213302	0
1368	0.00699649	0
1369	0.058216654	0
1370	7.35E-06	0
1371	0.052974906	0
1372	7.23E-05	0
1373	0.04692725	0
1374	0.017272092	0
1375	0.000141302	0
1376	0.031159747	0
1377	0.001956151	0
1378	1.41E-06	0
1379	8.30E-09	0
1380	0.003209372	0
1381	0.002539066	0
1382	0.000626139	0
1383	0.003613652	0
1384	1.59E-07	0
1385	0.09075603	0
1386	0.07009171	0
1387	0.002444833	0
1388	0.000151407	0
1389	1.69E-07	0
1390	6.33E-05	0
1391	0.000754471	0
1392	6.15E-06	0
1393	0.9991002	1
1394	0.000482152	0
1395	0.004315646	0
1396	0.2745666	1
1397	0.18585607	0
1398	3.92E-06	0
1399	0.003727629	0
1400	1.41E-10	0
1401	1.11E-06	0
1402	0.9188611	1
1403	0.056445967	0
1404	0.001350416	0
1405	0.36452237	1
1406	0.01074998	0
1407	0.005833608	0
1408	4.78E-08	0
1409	2.42E-09	0
1410	0.71804094	1
1411	0.000312525	0
1412	0.15227579	0
1413	3.05E-06	0
1414	1.65E-05	0
1415	3.83E-05	0
1416	0.011156284	0
1417	4.69E-07	0
1418	0.001450996	0
1419	6.46E-05	0
1420	1.69E-08	0
1421	1.07E-05	0
1422	0.002256566	0
1423	0.000233133	0
1424	0.007351002	0
1425	0.047978595	0
1426	0.003637996	0
1427	8.78E-06	0
1428	0.009325494	0
1429	8.76E-07	0
1430	0.014436252	0
1431	0.014095676	0
1432	0.006104279	0
1433	3.46E-10	0
1434	2.79E-06	0
1435	0.002417299	0
1436	0.009943088	0
1437	7.49E-05	0
1438	0.05375504	0
1439	6.61E-05	0
1440	5.77E-05	0
1441	4.69E-08	0
1442	0.31652862	1
1443	0.002516258	0
1444	2.04E-05	0
1445	0.008758199	1
1446	0.003006263	0
1447	0.004608474	0
1448	0.9790142	1
1449	9.08E-06	0
1450	6.24E-05	0
1451	0.21388075	0
1452	1.73E-05	0
1453	2.46E-05	0
1454	0.000341466	0
1455	0.004482044	0
1456	5.26E-05	0
1457	0.000228973	0
1458	0.000101282	0
1459	0.044440273	0
1460	0.000163329	0
1461	6.91E-05	0
1462	0.03563259	0
1463	0.007127091	0
1464	0.6152787	1
1465	0.001503981	0
1466	0.008023075	0
1467	0.000149591	0
1468	3.40E-05	0
1469	9.21E-06	0
1470	5.83E-06	0
1471	0.002167604	0
1472	0.007931673	0
1473	7.27E-07	0
1474	0.000460165	0
1475	0.000264396	0
1476	3.81E-05	0
1477	0.01678327	0
1478	0.008185672	0
1479	0.022044715	0
1480	0.009085058	0
1481	0.00095856	0
1482	4.82E-06	0
1483	0.046992842	0
1484	0.06311336	1
1485	1.82E-09	0
1486	0.012658541	0
1487	3.87E-06	0
1488	8.81E-05	0
1489	0.006045416	0
1490	7.39E-06	0
1491	4.31E-08	0
1492	0.000779562	0
1493	0.13272187	0
1494	0.65740603	1
1495	0.03461726	0
1496	0.014693088	0
1497	2.02E-06	0
1498	0.00057003	0
1499	0.002052533	0
1500	0.09644768	0
1501	2.57E-07	0
1502	4.32E-09	0
1503	0.017616045	0
1504	2.20E-08	0
1505	0.007380741	0
1506	0.000304301	0
1507	0.4008179	0
1508	0.010742193	0
1509	0.010199731	0
1510	2.01E-05	0
1511	0.9887926	1
1512	0.01149126	0
1513	0.14197367	0
1514	0.003670802	0
1515	0.011625368	0
1516	2.92E-05	0
1517	0.018362038	0
1518	0.02652033	0
1519	8.84E-07	0
1520	6.34E-07	0
1521	0.001912935	0
1522	4.18E-07	0
1523	0.7891825	1
1524	0.9990019	1
1525	0.019798901	0
1526	0.045882102	0
1527	0.001911105	0
1528	7.92E-07	0
1529	0.11949932	0
1530	0.03133711	0
1531	3.62E-06	0
1532	5.16E-05	0
1533	4.09E-07	0
1534	0.12598063	0
1535	0.002395761	0
1536	0.013902452	1
1537	0.021755837	0
1538	0.000106709	0
1539	1.48E-09	0
1540	5.39E-06	0
1541	0.9585194	1
1542	0.012351966	0
1543	0.003545905	0
1544	1.42E-08	0
1545	0.000173651	0
1546	1.00E-05	0
1547	0.000531923	0
1548	2.68E-05	0
1549	0.000291495	0
1550	6.32E-08	0
1551	1.74E-07	0
1552	0.00820007	0
1553	0.9565145	1
1554	0.025515229	0
1555	1.47E-06	0
1556	0.037674293	0
1557	0.02188243	0
1558	0.000327775	0
1559	0.000946899	0
1560	1.32E-05	0
1561	1.08E-09	0
1562	2.45E-05	0
1563	0.000569115	0
1564	0.01950514	0
1565	0.04452888	0
1566	0.002460825	0
1567	0.00461476	0
1568	6.99E-05	0
1569	0.09725321	0
1570	0.001412837	0
1571	0.000239912	0
1572	0.008880206	0
1573	1.46E-05	0
1574	1.80E-06	0
1575	0.6387176	0
1576	0.002770005	0
1577	0.004060578	0
1578	2.53E-05	0
1579	0.002069024	0
1580	0.000403634	0
1581	0.000929599	0
1582	0.000768009	0
1583	0.000500394	0
1584	0.024402136	0
1585	0.00120058	0
1586	0.03788367	0
1587	0.007827497	0
1588	0.000424868	0
1589	6.69E-07	0
1590	0.005158517	0
1591	5.43E-05	0
1592	0.000675365	0
1593	0.9986512	1
1594	0.04529085	0
1595	0.006102239	0
1596	0.38736302	0
1597	0.007213629	0
1598	0.057194408	0
1599	0.000108203	0
1600	3.79E-07	0
1601	0.8921078	1
1602	3.44E-05	0
1603	0.00104855	0
1604	0.14380175	1
1605	5.87E-05	0
1606	0.02084676	0
1607	0.001912821	0
1608	0.000271781	0
1609	0.003363659	0
1610	0.1450328	0
1611	0.004372556	0
1612	0.00021858	0
1613	0.000263917	0
1614	2.67E-05	0
1615	0.002527406	0
1616	0.000116558	0
1617	0.000744594	0
1618	0.000143181	0
1619	0.000179361	0
1620	0.006247811	0
1621	0.002260465	0
1622	0.005987364	0
1623	0.01631174	0
1624	0.03370682	0
1625	0.9996644	1
1626	0.008889588	0
1627	0.12214524	1
1628	0.000183669	0
1629	0.002931616	0
1630	0.006244661	0
1631	5.07E-05	0
1632	0.000868219	0
1633	1.51E-06	0
1634	0.011550748	0
1635	0.001275321	0
1636	0.001894612	0
1637	0.001773389	0
1638	0.06459543	1
1639	0.7461873	1
1640	0.007949973	0
1641	0.21303073	0
1642	2.49E-05	0
1643	0.008390739	0
1644	0.000131029	0
1645	0.001337656	0
1646	1.37E-05	0
1647	0.13556169	0
1648	1.71E-05	0
1649	0.040237483	0
1650	0.5115362	1
1651	3.11E-05	0
1652	0.002675514	0
1653	4.11E-06	0
1654	1.27E-05	0
1655	0.01664483	0
1656	0.000161185	0
1657	0.000450099	0
1658	3.02E-05	0
1659	0.04547479	0
1660	0.001080831	0
1661	0.20328243	1
1662	0.006473814	0
1663	0.001791141	0
1664	5.23E-06	0
1665	0.002167431	0
1666	2.50E-05	0
1667	0.003239476	0
1668	0.004210647	0
1669	0.010182971	0
1670	7.51E-08	0
1671	0.001182792	0
1672	3.70E-08	0
1673	0.10843939	0
1674	0.07717815	0
1675	0.00148766	0
1676	0.000747609	0
1677	0.038100302	0
1678	2.25E-05	0
1679	0.99985397	1
1680	0.000202989	0
1681	7.72E-06	0
1682	0.052997924	0
1683	0.000727838	0
1684	9.26E-06	0
1685	0.001094562	0
1686	0.04575791	0
1687	0.000391822	0
1688	1.86E-05	0
1689	4.19E-05	0
1690	0.06781682	0
1691	2.38E-07	0
1692	0.019597014	0
1693	0.00120578	0
1694	0.003797146	0
1695	0.021079114	0
1696	0.03494654	0
1697	0.008936422	0
1698	1.14E-06	0
1699	7.79E-07	0
1700	0.17025144	1
1701	0.005007886	0
1702	0.001239236	0
1703	8.76E-06	0
1704	0.003431964	0
1705	1.22E-06	0
1706	0.000109845	0
1707	0.9977564	1
1708	0.021799864	0
1709	0.002122181	0
1710	0.011151088	0
1711	2.09E-05	0
1712	7.09E-09	0
1713	0.001790129	0
1714	5.04E-07	0
1715	0.002488166	0
1716	0.6907795	1
1717	0.277452	0
1718	1.55E-05	0
1719	0.1367167	0
1720	0.030452797	0
1721	0.06133978	0
1722	0.000495329	0
1723	0.002049018	0
1724	0.003702958	0
1725	4.03E-05	0
1726	0.003313531	0
1727	0.001709017	0
1728	0.005127997	0
1729	0.014355188	0
1730	1.53E-08	0
1731	0.003443468	0
1732	0.00695342	0
1733	0.000293103	0
1734	6.52E-08	0
1735	0.004154632	0
1736	0.044329345	0
1737	5.17E-05	0
1738	0.007744217	0
1739	5.75E-08	0
1740	0.004914254	0
1741	0.75698173	1
1742	3.32E-08	0
1743	0.019768067	0
1744	0.9999968	1
1745	2.04E-05	0
1746	0.026639113	0
1747	0.008711293	0
1748	9.59E-09	0
1749	0.001899421	0
1750	0.08287962	0
1751	0.000907303	0
1752	5.75E-06	0
1753	4.49E-05	0
1754	0.007668784	0
1755	0.000599177	0
1756	0.000526692	0
1757	0.00388406	0
1758	0.30306646	0
1759	3.14E-06	0
1760	0.000756985	0
1761	4.35E-06	0
1762	0.000797782	0
1763	1.39E-06	0
1764	7.81E-08	0
1765	0.008084769	0
1766	0.003003469	0
1767	0.0142858	0
1768	1.57E-06	0
1769	0.049586516	0
1770	0.024447255	0
1771	0.072958596	0
1772	2.33E-05	0
1773	0.043094456	1
1774	0.028784266	0
1775	0.015731417	0
1776	0.02155154	0
1777	0.010452924	0
1778	1.10E-05	0
1779	0.9526645	1
1780	0.00316552	0
1781	2.15E-05	0
1782	0.04636294	0
1783	0.00522909	0
1784	5.07E-08	0
1785	0.023922399	0
1786	5.95E-05	0
1787	0.000115558	0
1788	0.08499008	0
1789	0.000430778	0
1790	0.005029552	0
1791	0.006484103	0
1792	0.000855964	0
1793	5.93E-06	0
1794	0.02080479	0
1795	0.3207388	1
1796	0.001213286	0
1797	0.008309372	0
1798	4.80E-05	0
1799	4.55E-06	0
1800	1.55E-05	0
1801	0.014129891	0
1802	5.11E-07	0
1803	0.000310071	0
1804	0.000329646	0
1805	0.002251182	0
1806	1.05E-07	0
1807	0.005962219	0
1808	6.56E-05	0
1809	0.003153276	0
1810	0.000891921	0
1811	0.004459266	0
1812	0.030481512	0
1813	3.57E-06	0
1814	3.71E-05	0
1815	1.47E-06	0
1816	0.1601987	1
1817	0.000730016	0
1818	0.001970281	0
1819	2.26E-06	0
1820	0.15782005	0
1821	0.02406513	0
1822	0.043134075	0
1823	0.9787715	1
1824	0.017492134	0
1825	0.003978538	0
1826	0.003453953	0
1827	0.313147	1
1828	0.001808379	0
1829	0.9118668	1
1830	1.54E-07	0
1831	0.009272647	0
1832	3.92E-05	0
1833	0.042359937	1
1834	0.004837344	0
1835	6.58E-05	0
1836	6.19E-06	0
1837	0.06919642	0
1838	0.002384224	0
1839	0.000298133	0
1840	0.018744469	0
1841	0.084382646	1
1842	6.29E-05	0
1843	8.00E-05	0
1844	0.001167942	0
1845	7.60E-05	0
1846	1.52E-05	0
1847	0.001701242	0
1848	9.31E-10	0
1849	0.000328799	0
1850	0.000112753	0
1851	0.034874097	0
1852	5.41E-06	0
1853	2.21E-05	0
1854	0.004593846	0
1855	4.26E-06	0
1856	0.001176822	0
1857	3.70E-07	0
1858	9.40E-05	0
1859	7.95E-05	0
1860	0.000111092	0
1861	1.86E-05	0
1862	0.001067236	0
1863	5.41E-05	0
1864	4.94E-05	0
1865	0.54437935	1
1866	0.03775456	0
1867	0.028866053	0
1868	7.35E-08	0
1869	4.06E-06	0
1870	0.013491472	0
1871	2.91E-05	0
1872	0.004741751	0
1873	0.015411812	0
1874	0.011112927	0
1875	0.003292812	1
1876	0.08750702	0
1877	0.000302476	0
1878	0.007879926	0
1879	0.004237016	0
1880	0.050436046	0
1881	0.030507682	0
1882	0.5828924	1
1883	0.000341523	0
1884	0.001164529	0
1885	0.00085064	0
1886	0.4967424	1
1887	7.25E-08	0
1888	0.000145516	0
1889	3.68E-05	0
1890	0.115100965	1
1891	0.2461206	1
1892	5.89E-09	0
1893	0.03489574	0
1894	2.11E-06	0
1895	0.012106446	0
1896	0.040693197	0
1897	4.39E-06	0
1898	0.9999981	1
1899	4.78E-06	0
1900	0.0001881	0
1901	0.001301328	0
1902	0.00554398	0
1903	0.08840162	0
1904	7.54E-05	0
1905	0.04875274	0
1906	0.08414649	0
1907	0.004660814	0
1908	0.011797627	0
1909	0.002099291	0
1910	2.77E-07	0
1911	0.000399832	0
1912	0.000239858	0
1913	0.18617475	1
1914	0.006328879	0
1915	6.98E-11	0
1916	2.54E-07	0
1917	0.008742743	0
1918	0.000342565	0
1919	2.55E-06	0
1920	0.001456026	0
1921	0.000123133	0
1922	0.015095751	0
1923	0.002244674	0
1924	0.020474156	0
1925	0.006212958	0
1926	0.00044693	0
1927	0.000129697	0
1928	0.08217655	0
1929	4.75E-06	0
1930	0.004746975	0
1931	0.000888869	0
1932	9.88E-06	0
1933	0.000131632	0
1934	2.35E-08	0
1935	0.000519707	0
1936	0.083591685	0
1937	0.005745589	0
1938	0.001688795	0
1939	0.000232058	0
1940	1.67E-09	0
1941	0.001390205	0
1942	0.001588922	0
1943	0.001182567	0
1944	0.002295973	0
1945	0.01861162	1
1946	0.000128618	0
1947	0.000900756	0
1948	0.002196063	0
1949	0.005894619	0
1950	5.51E-06	0
1951	5.06E-06	0
1952	0.006163326	0
1953	2.78E-07	0
1954	3.28E-07	0
1955	0.001716828	0
1956	0.002341036	0
1957	0.000238625	0
1958	0.05456074	0
1959	0.016435282	0
1960	0.000129783	0
1961	0.003083585	0
1962	0.000225871	0
1963	3.29E-08	0
1964	0.030757023	0
1965	0.000174636	0
1966	0.021009866	0
1967	0.023055635	0
1968	0.002821569	0
1969	0.5461213	1
1970	9.62E-05	0
1971	0.004351068	0
1972	0.004104575	0
1973	0.012045094	0
1974	0.14438292	0
1975	0.000830033	0
1976	0.010775729	0
1977	0.007818878	0
1978	5.83E-07	0
1979	8.52E-05	0
1980	0.050308518	0
1981	0.05961173	0
1982	0.11588565	0
1983	7.22E-05	0
1984	0.00955327	0
1985	0.093080446	0
1986	0.000131444	0
1987	0.1848488	0
1988	0.009998036	0
1989	3.43E-09	0
1990	0.95371616	1
1991	1.56E-06	0
1992	0.04098081	0
1993	0.008861047	0
1994	3.29E-06	0
1995	0.027549133	0
1996	0.20729005	0
[truncated: 9,416 more rows]
